# Supplementary material for: Tris(2-chloro­benz­yl)[3-(4-methyl­phen­yl)prop-2-enoato-κO]tin(IV)
Source: Acta Crystallogr Sect E Struct Rep Online. 2011 May 7;67(Pt 6):m664. doi: 10.1107/S1600536811015741 (PMC3120499; doi:10.1107/S1600536811015741)
Supplement: Supplementary file 2 [file e-67-0m664-Isup2.hkl]

# 
# h,k,l, Fc-squared, Fo-squared, sigma(Fo-squared) and status flag 
# 
data_I
_shelx_title '  P-1' 
_shelx_refln_list_code          4 
_shelx_F_calc_maximum      201.40 
_exptl_crystal_F_000       660.00 
_reflns_d_resolution_high  0.7696 
 
loop_ 
 _symmetry_equiv_pos_as_xyz 
 'x, y, z' 
 '-x, -y, -z' 
 
_cell_length_a    10.3162 
_cell_length_b    11.0056 
_cell_length_c    13.7555 
_cell_angle_alpha  78.771 
_cell_angle_beta   72.314 
_cell_angle_gamma  86.579 
 
_shelx_F_squared_multiplier     1.000 
 
loop_ 
 _refln_index_h 
 _refln_index_k 
 _refln_index_l 
 _refln_F_squared_calc 
 _refln_F_squared_meas 
 _refln_F_squared_sigma 
 _refln_observed_status 
   1   0   0     8352.93     7362.64    121.93 o 
   2   0   0     4674.05     5403.31     90.22 o 
   3   0   0     1175.02     1232.67     15.26 o 
   4   0   0     2439.03     2789.22     33.71 o 
   5   0   0     2708.22     2889.43     35.15 o 
   6   0   0      605.32      726.44      8.22 o 
   7   0   0       34.71       32.65      6.74 o 
   8   0   0      348.02      361.69      6.46 o 
   9   0   0      205.65      204.13      4.75 o 
  10   0   0      266.61      260.56      5.79 o 
  11   0   0        0.11       -1.53      1.51 o 
  12   0   0      111.63      120.20      4.40 o 
 -12   1   0       44.64       45.80      3.23 o 
 -11   1   0      357.84      336.11     11.83 o 
 -10   1   0      481.73      484.64      8.61 o 
  -9   1   0      173.14      155.33      4.25 o 
  -8   1   0      518.09      548.20      8.81 o 
  -7   1   0     1950.79     2013.22     51.36 o 
  -6   1   0     7042.42     6868.19     84.48 o 
  -5   1   0     2958.07     2892.69     48.00 o 
  -4   1   0     1089.73     1155.23     14.71 o 
  -3   1   0     1387.41     1467.62     18.07 o 
  -2   1   0     2992.80     3192.11     38.77 o 
  -1   1   0    20460.85    16678.10    224.20 o 
   0   1   0      127.62      120.81      1.10 o 
   1   1   0     1129.86     1391.82     17.57 o 
   2   1   0     9249.45    10307.91    123.72 o 
   3   1   0     6521.50     6837.62     84.08 o 
   4   1   0       28.16       19.19      1.19 o 
   5   1   0      219.95      143.09      2.87 o 
   6   1   0     2565.36     2711.20     33.33 o 
   7   1   0     1252.36     1323.98     17.46 o 
   8   1   0      255.01      266.33      5.28 o 
   9   1   0        2.90        5.04      1.33 o 
  10   1   0      309.72      301.20      6.21 o 
  11   1   0      175.70      175.69      4.92 o 
  12   1   0      112.02      123.05      4.41 o 
 -12   2   0      216.42      249.18      6.41 o 
 -11   2   0      110.78      114.55      4.14 o 
 -10   2   0        1.63       -0.58      1.33 o 
  -9   2   0      182.66      171.43      4.50 o 
  -8   2   0     1808.07     1711.24     22.58 o 
  -7   2   0      550.72      579.49      8.92 o 
  -6   2   0      164.53      164.49      3.68 o 
  -5   2   0     2172.92     2334.32     28.87 o 
  -4   2   0      904.95      932.57     16.54 o 
  -3   2   0     5442.12     5669.99     68.85 o 
  -2   2   0       15.05       10.41      0.77 o 
  -1   2   0       78.33      134.29      2.02 o 
   0   2   0    10582.04    10174.19    345.88 o 
   1   2   0     1652.35     1626.37     19.23 o 
   2   2   0    16691.11    16753.66    651.58 o 
   3   2   0       33.82       47.09      1.90 o 
   4   2   0     3274.81     3249.24     39.17 o 
   5   2   0     2434.09     2605.96     31.73 o 
   6   2   0      361.07      353.86      5.68 o 
   7   2   0      381.51      372.94     15.01 o 
   8   2   0      839.16      792.09     11.49 o 
   9   2   0      945.73      910.59     17.82 o 
  10   2   0      161.77      155.27      4.28 o 
  11   2   0        0.18       -0.43      1.86 o 
  12   2   0       18.09       19.48      1.94 o 
 -12   3   0        0.02       -0.48      1.66 o 
 -11   3   0      101.12      102.20      4.09 o 
 -10   3   0      136.63      139.66      4.35 o 
  -9   3   0      459.06      454.21      8.14 o 
  -8   3   0       21.67       19.28      3.02 o 
  -7   3   0       62.94       73.85      3.39 o 
  -6   3   0     1643.17     1789.04     22.91 o 
  -5   3   0     3082.51     3373.36     58.87 o 
  -4   3   0     1542.96     1460.35     18.46 o 
  -3   3   0       11.56        1.42      0.61 o 
  -2   3   0     2085.57     2158.66     21.28 o 
  -1   3   0      322.29      267.23      3.10 o 
   0   3   0       68.40       74.63      0.98 o 
   1   3   0     1781.31     1720.98     20.54 o 
   2   3   0     5528.36     5678.50     72.45 o 
   3   3   0    12250.21    12618.72    123.78 o 
   4   3   0      950.49      888.20      9.46 o 
   5   3   0      195.48      152.07      2.45 o 
   6   3   0     1582.35     1530.55     15.87 o 
   7   3   0     2064.10     2171.82     22.23 o 
   8   3   0      597.29      607.70      7.55 o 
   9   3   0       95.69      108.02      2.78 o 
  10   3   0      169.56      152.72      3.55 o 
  11   3   0      108.09      109.25      3.19 o 
  12   3   0      179.32      200.63      4.57 o 
 -12   4   0       37.05       24.94      2.44 o 
 -11   4   0       53.90       48.21      3.16 o 
 -10   4   0        2.11        1.19      1.51 o 
  -9   4   0       79.54       82.56      3.65 o 
  -8   4   0      299.05      299.37      5.97 o 
  -7   4   0       97.71      101.70      3.41 o 
  -6   4   0       93.89       62.98      4.30 o 
  -5   4   0     1801.31     1837.58     23.22 o 
  -4   4   0     2612.92     2556.49     31.33 o 
  -3   4   0    17941.89    18438.24    181.31 o 
  -2   4   0     1042.21      995.31     10.30 o 
  -1   4   0       28.28       33.53      1.36 o 
   0   4   0     2284.73     2479.73     20.95 o 
   1   4   0     5027.08     4972.74     61.52 o 
   2   4   0     2153.83     2151.25     21.39 o 
   3   4   0      402.23      523.25      5.83 o 
   4   4   0     2614.56     2683.84     33.00 o 
   5   4   0     1885.78     1971.97     19.84 o 
   6   4   0     1210.93     1169.02     15.62 o 
   7   4   0       91.64       76.83      2.11 o 
   8   4   0       68.07       84.04      2.67 o 
   9   4   0      342.14      348.26      6.34 o 
  10   4   0      399.41      421.64      6.25 o 
  11   4   0       47.05       48.48      3.34 o 
  12   4   0        0.50       -1.26      2.81 o 
 -11   5   0      101.03       91.09      3.89 o 
 -10   5   0      169.60      176.99      8.99 o 
  -9   5   0      292.38      273.08      5.95 o 
  -8   5   0       24.97       20.63      1.98 o 
  -7   5   0      325.08      294.36      5.75 o 
  -6   5   0     1061.24      970.10     13.50 o 
  -5   5   0     2542.11     2399.52     29.88 o 
  -4   5   0      541.80      589.22      8.43 o 
  -3   5   0      415.59      413.18      5.05 o 
  -2   5   0     1930.73     1825.89     15.83 o 
  -1   5   0     2244.79     2144.74     18.32 o 
   0   5   0     3381.57     3383.67     33.07 o 
   1   5   0      338.01      285.56      4.57 o 
   2   5   0     1995.61     2014.50     20.83 o 
   3   5   0     2630.72     2670.97     26.61 o 
   4   5   0     2760.80     2832.22     28.15 o 
   5   5   0      153.73      145.70      6.11 o 
   6   5   0        5.25        3.27      2.27 o 
   7   5   0      974.16      980.76     13.73 o 
   8   5   0      310.71      304.92      7.15 o 
   9   5   0      241.73      245.27      5.72 o 
  10   5   0       63.83       62.44      4.46 o 
  11   5   0       57.79       57.45      4.57 o 
 -11   6   0      132.13      146.36      8.15 o 
 -10   6   0       12.04        9.75      1.80 o 
  -9   6   0        4.25        2.13      1.46 o 
  -8   6   0      349.27      315.93      6.30 o 
  -7   6   0      576.06      574.86     10.68 o 
  -6   6   0      347.79      363.88      6.39 o 
  -5   6   0      246.37      223.01      4.48 o 
  -4   6   0     1413.95     1420.76     18.22 o 
  -3   6   0     2878.12     2977.57     29.60 o 
  -2   6   0     3238.98     3052.11     26.03 o 
  -1   6   0      630.53      546.37      5.72 o 
   0   6   0       76.87       89.61      4.06 o 
   1   6   0     3758.42     3736.64     44.48 o 
   2   6   0      352.67      384.44      6.03 o 
   3   6   0      663.35      617.95      6.92 o 
   4   6   0      531.89      562.19      6.53 o 
   5   6   0     1074.63     1144.54     17.59 o 
   6   6   0      848.50      861.55     12.04 o 
   7   6   0      230.06      221.10      6.81 o 
   8   6   0       27.58       33.22      3.51 o 
   9   6   0      119.63      125.58      5.90 o 
  10   6   0      159.90      172.35      6.81 o 
  11   6   0       17.53       16.50      3.27 o 
 -11   7   0        9.89        3.71      1.80 o 
 -10   7   0      107.33      111.96      4.24 o 
  -9   7   0      282.93      279.45      7.04 o 
  -8   7   0      287.28      297.88      6.30 o 
  -7   7   0       10.62        3.09      1.46 o 
  -6   7   0        8.57        7.40      1.95 o 
  -5   7   0      759.20      751.91     10.80 o 
  -4   7   0      120.40       90.99      2.35 o 
  -3   7   0       19.45       34.86      1.47 o 
  -2   7   0     1030.07     1036.61      9.66 o 
  -1   7   0     2493.91     2547.49     21.87 o 
   0   7   0     1614.28     1626.70     16.33 o 
   1   7   0      166.35      146.38      3.49 o 
   2   7   0      467.24      491.07      7.50 o 
   3   7   0      789.80      883.57     12.14 o 
   4   7   0     1033.57     1029.84     13.91 o 
   5   7   0       99.46       93.85      2.96 o 
   6   7   0       13.95        7.66      2.21 o 
   7   7   0      613.66      609.67     13.77 o 
   8   7   0      211.84      228.12      7.55 o 
   9   7   0      147.50      143.77      6.18 o 
  10   7   0        5.09        4.39      2.56 o 
  11   7   0       58.93       72.13      5.69 o 
 -10   8   0       25.14       24.20      2.40 o 
  -9   8   0        0.94       -2.17      1.93 o 
  -8   8   0      109.93      102.22      3.81 o 
  -7   8   0      256.39      241.48      5.36 o 
  -6   8   0       45.92       32.67      2.81 o 
  -5   8   0      197.58      176.89      4.05 o 
  -4   8   0       59.42       52.71      3.57 o 
  -3   8   0      587.62      574.73      6.13 o 
  -2   8   0     1648.09     1616.49     17.44 o 
  -1   8   0        0.46        5.94      5.72 o 
   0   8   0      581.81      576.98      8.89 o 
   1   8   0     1656.58     1642.59     21.14 o 
   2   8   0      888.79      806.52     11.45 o 
   3   8   0      468.88      457.78     26.04 o 
   4   8   0      236.50      243.43      5.00 o 
   5   8   0      858.71      920.99     21.74 o 
   6   8   0      456.86      447.95     11.06 o 
   7   8   0      401.48      373.64     10.04 o 
   8   8   0        2.11       -0.28      2.39 o 
   9   8   0       63.49       68.58      4.74 o 
  10   8   0      169.91      182.78      7.55 o 
  -9   9   0       80.52       79.42      5.65 o 
  -8   9   0      141.91      147.99      4.99 o 
  -7   9   0        0.03       -1.54      1.35 o 
  -6   9   0        2.33        1.80      1.21 o 
  -5   9   0      324.64      323.61      5.00 o 
  -4   9   0      108.59      115.79      2.37 o 
  -3   9   0       30.52       25.92      1.35 o 
  -2   9   0      114.61      104.40      3.60 o 
  -1   9   0     2361.85     2382.10     30.10 o 
   0   9   0      929.45      868.92     12.60 o 
   1   9   0      683.51      662.18     10.13 o 
   2   9   0       21.74       22.12      1.99 o 
   3   9   0      349.88      345.31      7.46 o 
   4   9   0      950.09      943.30     13.50 o 
   5   9   0      451.83      460.47      7.95 o 
   6   9   0       74.31       60.82      4.32 o 
   7   9   0      206.40      175.02      6.67 o 
   8   9   0       95.63       87.13      5.06 o 
   9   9   0      164.01      154.37      7.09 o 
  -8  10   0       76.56       75.39      3.46 o 
  -7  10   0      237.92      284.75     10.34 o 
  -6  10   0      322.31      354.05     10.57 o 
  -5  10   0      273.59      282.52      8.88 o 
  -4  10   0       25.03       27.25      3.49 o 
  -3  10   0      120.39      124.09      4.00 o 
  -2  10   0     1031.96     1013.42     14.76 o 
  -1  10   0      224.34      215.83      7.73 o 
   0  10   0      151.79      147.81      4.25 o 
   1  10   0      196.16      195.94     11.54 o 
   2  10   0      652.89      615.06      9.83 o 
   3  10   0      183.54      173.85      4.79 o 
   4  10   0      100.02       97.19      3.56 o 
   5  10   0       73.52       81.20      3.29 o 
   6  10   0      217.96      199.68      7.23 o 
   7  10   0       82.48       85.83      5.09 o 
   8  10   0       14.77       13.17      3.34 o 
  -7  11   0       44.60       65.49      5.51 o 
  -6  11   0        0.98        2.67      2.70 o 
  -5  11   0      121.84      103.28      5.93 o 
  -4  11   0      162.01      152.07      4.74 o 
  -3  11   0       96.83       96.62      3.77 o 
  -2  11   0       15.92       16.64      2.98 o 
  -1  11   0       39.59       31.12      2.57 o 
   0  11   0      261.70      243.36      5.69 o 
   1  11   0      401.56      397.71      8.78 o 
   2  11   0        8.93        8.15      2.12 o 
   3  11   0       27.25       23.28      2.30 o 
   4  11   0      245.40      230.23      5.52 o 
   5  11   0      183.48      178.28      4.92 o 
   6  11   0       10.95       10.68      2.98 o 
   7  11   0        1.23       -0.77      2.46 o 
  -6  12   0       81.00       73.71      5.37 o 
  -5  12   0       78.92      104.44      5.97 o 
  -4  12   0        5.44       13.75      2.27 o 
  -3  12   0       12.72        8.93      2.11 o 
  -2  12   0      112.37       98.39      4.08 o 
  -1  12   0      137.03      144.20      4.73 o 
   0  12   0       73.26       63.66      3.36 o 
   1  12   0       20.80       19.19      2.41 o 
   2  12   0      236.36      232.73      5.73 o 
   3  12   0      122.24      126.26      4.25 o 
   4  12   0       34.36       38.74      8.27 o 
   5  12   0       49.73       51.55      3.13 o 
   6  12   0       60.07       64.00      3.83 o 
  -4  13   0       99.67      124.74      4.77 o 
  -3  13   0       36.49       33.81      2.92 o 
  -2  13   0        2.55        0.52      1.85 o 
  -1  13   0       14.96       15.85      2.40 o 
   0  13   0      127.74      129.80      4.55 o 
   1  13   0       68.47       79.17      3.82 o 
   2  13   0       60.67       66.53      3.72 o 
   3  13   0        0.05       -2.46      1.64 o 
   4  13   0       59.52       58.80      3.67 o 
   0  14   0        4.52        6.21      2.26 o 
  -4 -13   1       10.27       14.94      2.37 o 
  -3 -13   1       58.52       55.24      3.41 o 
  -2 -13   1       67.85       70.79      3.67 o 
  -1 -13   1       19.48       18.97      2.34 o 
   0 -13   1        4.36        7.60      2.09 o 
   1 -13   1      108.45      113.35      6.64 o 
   2 -13   1      101.25      102.06      4.21 o 
   3 -13   1       42.71       36.44      3.06 o 
   4 -13   1       24.32       19.20      2.64 o 
  -6 -12   1        6.56       11.31      3.27 o 
  -5 -12   1       96.80      101.36      4.07 o 
  -4 -12   1      218.77      236.03      5.93 o 
  -3 -12   1       64.58       54.25      3.23 o 
  -2 -12   1        0.09       -0.29      1.60 o 
  -1 -12   1      130.16      146.64      4.61 o 
   0 -12   1      382.79      364.20      7.46 o 
   1 -12   1       49.22       48.13      3.40 o 
   2 -12   1        4.89        2.19      1.83 o 
   3 -12   1       34.97       30.96      2.68 o 
   4 -12   1      103.79      109.83      4.23 o 
   5 -12   1      113.87      134.74      6.88 o 
   6 -12   1       31.39       29.74      4.07 o 
  -7 -11   1       72.97       79.15      5.30 o 
  -6 -11   1      136.56      129.76      6.43 o 
  -5 -11   1       91.96      101.73      3.84 o 
  -4 -11   1        5.35        3.47      1.71 o 
  -3 -11   1       83.91       82.29      5.79 o 
  -2 -11   1      228.33      235.89      5.52 o 
  -1 -11   1      352.18      340.93      6.91 o 
   0 -11   1       12.00        9.05      1.96 o 
   1 -11   1        1.84       -1.29      1.59 o 
   2 -11   1      396.72      414.46     12.01 o 
   3 -11   1      219.70      235.36      5.88 o 
   4 -11   1       87.92       90.66      3.87 o 
   5 -11   1        0.03        3.51      2.74 o 
   6 -11   1       64.04       72.06      5.16 o 
   7 -11   1       60.12       78.10      5.44 o 
  -8 -10   1      196.16      220.89      8.46 o 
  -7 -10   1       99.11       97.73      5.41 o 
  -6 -10   1       17.17       25.46      3.23 o 
  -5 -10   1       52.01       47.93      2.96 o 
  -4 -10   1      450.70      445.18     14.45 o 
  -3 -10   1      428.77      400.31     13.41 o 
  -2 -10   1       77.45       70.89      3.25 o 
  -1 -10   1       14.66       14.36      1.90 o 
   0 -10   1      167.02      150.75      6.15 o 
   1 -10   1      110.06      103.52      8.31 o 
   2 -10   1      230.93      225.70      5.34 o 
   3 -10   1      111.70      113.96      4.00 o 
   4 -10   1      273.55      270.97      6.08 o 
   5 -10   1      345.40      354.01     10.32 o 
   6 -10   1       51.37       47.09      4.67 o 
   7 -10   1       11.82        9.46      1.51 o 
   8 -10   1       36.01       45.65      2.98 o 
   9 -10   1       21.79       16.38      2.09 o 
  -9  -9   1       93.93       92.15      5.62 o 
  -8  -9   1        1.34       -0.25      2.49 o 
  -7  -9   1        0.59        0.35      2.18 o 
  -6  -9   1      366.55      367.29     10.18 o 
  -5  -9   1      181.05      174.16      4.54 o 
  -4  -9   1       61.11       69.29      3.04 o 
  -3  -9   1      301.90      252.48      5.39 o 
  -2  -9   1      626.80      586.61      9.28 o 
  -1  -9   1      798.92      773.50     11.45 o 
   0  -9   1      161.59      163.20      4.19 o 
   1  -9   1       41.83       39.11      3.34 o 
   2  -9   1      263.63      246.72      5.35 o 
   3  -9   1      321.96      285.86      4.57 o 
   4  -9   1      244.49      218.77      4.21 o 
   5  -9   1        3.73        3.89      1.13 o 
   6  -9   1      334.84      312.69      6.01 o 
   7  -9   1      188.38      201.12      6.18 o 
   8  -9   1      158.48      155.29      4.46 o 
   9  -9   1       12.47       12.00      2.07 o 
 -10  -8   1        1.19       -3.23      2.60 o 
  -9  -8   1       63.90       72.87      5.20 o 
  -8  -8   1       58.63       58.01      4.60 o 
  -7  -8   1      438.57      442.79     11.27 o 
  -6  -8   1       29.92       31.89      3.37 o 
  -5  -8   1       34.14       29.99      4.62 o 
  -4  -8   1      802.76      785.23     11.43 o 
  -3  -8   1     2165.37     2182.39     27.36 o 
  -2  -8   1      248.24      276.08      9.69 o 
  -1  -8   1       27.63       35.57      2.31 o 
   0  -8   1     1257.50     1186.52     15.93 o 
   1  -8   1      885.74      918.06     10.04 o 
   2  -8   1     1068.21     1091.24     10.24 o 
   3  -8   1       32.90       19.11      1.10 o 
   4  -8   1       96.80       83.01      1.98 o 
   5  -8   1      629.48      669.63      9.93 o 
   6  -8   1      243.41      262.21      5.31 o 
   7  -8   1      122.93      121.00      3.78 o 
   8  -8   1        3.91        5.06      1.68 o 
   9  -8   1       55.40       60.59      3.99 o 
  10  -8   1       74.81       88.05      4.20 o 
 -10  -7   1      103.03      117.61      6.29 o 
  -9  -7   1      144.52      143.56      6.22 o 
  -8  -7   1       76.62       66.23      4.46 o 
  -7  -7   1       64.43       59.80      4.18 o 
  -6  -7   1      677.92      673.05     14.57 o 
  -5  -7   1      322.59      326.87      8.46 o 
  -4  -7   1      359.62      380.59      6.39 o 
  -3  -7   1       58.88       49.90      2.20 o 
  -2  -7   1      275.10      255.45      4.73 o 
  -1  -7   1     4124.87     4017.15     44.01 o 
   0  -7   1     2001.94     1977.67     19.62 o 
   1  -7   1       61.10       68.42      1.77 o 
   2  -7   1       42.30       33.35      3.62 o 
   3  -7   1     1127.00     1101.22     10.35 o 
   4  -7   1      786.39      784.91      9.06 o 
   5  -7   1      131.66      123.64      3.33 o 
   6  -7   1      284.59      311.36      5.78 o 
   7  -7   1      245.78      227.15      4.99 o 
   8  -7   1      507.95      503.17      8.78 o 
   9  -7   1      211.58      207.06      5.30 o 
  10  -7   1        5.23        1.29      1.61 o 
  11  -7   1        4.76        4.28      1.79 o 
 -11  -6   1      109.81      108.86      5.97 o 
 -10  -6   1       44.86       52.61      4.67 o 
  -9  -6   1       57.82       54.89      4.25 o 
  -8  -6   1      492.87      460.84     11.38 o 
  -7  -6   1      970.19     1016.99     20.30 o 
  -6  -6   1      303.03      307.46      5.48 o 
  -5  -6   1      118.91      116.42      2.83 o 
  -4  -6   1      231.22      199.17      3.04 o 
  -3  -6   1     1848.48     1692.79     20.82 o 
  -2  -6   1      906.13      869.41      9.34 o 
  -1  -6   1     1568.34     1651.48     28.80 o 
   0  -6   1      917.11      750.29      8.02 o 
   1  -6   1     2449.00     2584.84     22.07 o 
   2  -6   1     4548.40     4531.87     38.09 o 
   3  -6   1      789.28      819.36      9.07 o 
   4  -6   1      126.80      127.11      3.03 o 
   5  -6   1      189.87      166.07      3.75 o 
   6  -6   1      218.32      201.87      4.36 o 
   7  -6   1       50.57       54.01      2.73 o 
   8  -6   1       37.63       26.29      2.55 o 
   9  -6   1      195.50      182.84      8.06 o 
  10  -6   1       54.57       49.00      3.08 o 
  11  -6   1       25.35       17.91      2.26 o 
 -11  -5   1        7.24        5.27      3.06 o 
 -10  -5   1       92.96       91.90      5.16 o 
  -9  -5   1      804.83      834.87     12.75 o 
  -8  -5   1      335.82      345.85     11.45 o 
  -7  -5   1        2.97        1.94      1.18 o 
  -6  -5   1      393.71      395.50      6.48 o 
  -5  -5   1      574.88      571.89      8.33 o 
  -4  -5   1     1500.27     1510.85     19.28 o 
  -3  -5   1      662.27      766.90      8.32 o 
  -2  -5   1       21.78       16.53      1.34 o 
  -1  -5   1       84.99       82.26      2.91 o 
   0  -5   1      640.30      657.00      6.96 o 
   2  -5   1      173.43      136.10      1.94 o 
   3  -5   1     4284.26     4240.97     41.48 o 
   4  -5   1     1207.80     1276.72     16.46 o 
   5  -5   1      326.16      360.13      6.53 o 
   6  -5   1      135.49      107.69      3.18 o 
   7  -5   1      985.37      928.70     13.32 o 
   8  -5   1      968.54     1003.94     21.72 o 
   9  -5   1      215.46      216.31      6.76 o 
  10  -5   1        0.90       -0.06      1.50 o 
  11  -5   1        5.42        1.03      1.67 o 
  12  -5   1       64.22       68.66      3.77 o 
 -11  -4   1       75.58       73.88      3.55 o 
 -10  -4   1      206.88      212.78      5.35 o 
  -9  -4   1        7.27        4.86      1.90 o 
  -8  -4   1      286.85      286.63      5.66 o 
  -7  -4   1     1044.33     1070.39     14.82 o 
  -6  -4   1     1289.85     1224.45     16.33 o 
  -5  -4   1      282.24      290.58      6.76 o 
  -4  -4   1       36.96       31.44      2.41 o 
  -3  -4   1     5984.35     6393.11    119.45 o 
  -2  -4   1      191.15      210.30      2.75 o 
  -1  -4   1      143.45      167.81      3.14 o 
   0  -4   1     2855.32     2777.16     46.14 o 
   1  -4   1     5053.46     5124.57     45.57 o 
   2  -4   1     2412.28     2471.76     24.34 o 
   3  -4   1     2502.83     2861.82     28.23 o 
   4  -4   1      128.82      105.93      2.62 o 
   5  -4   1      507.75      517.73      7.78 o 
   6  -4   1     1136.90     1167.91     15.66 o 
   7  -4   1      583.60      566.55      8.89 o 
   8  -4   1      106.46      103.40      3.36 o 
   9  -4   1      322.22      314.69      7.30 o 
  10  -4   1      395.90      396.94     15.03 o 
  11  -4   1      288.82      316.89      6.98 o 
  12  -4   1       62.70       75.77      3.75 o 
 -12  -3   1       59.72       65.43      3.66 o 
 -11  -3   1       11.82        8.25      1.98 o 
 -10  -3   1      173.78      170.59      4.73 o 
  -9  -3   1      534.98      531.50      8.27 o 
  -8  -3   1      367.97      363.73      5.29 o 
  -7  -3   1       28.25       28.09      1.49 o 
  -6  -3   1      393.01      339.87      4.61 o 
  -5  -3   1     5266.38     5434.37     53.60 o 
  -4  -3   1     1402.84     1380.65     17.60 o 
  -3  -3   1     1037.77     1095.64     13.96 o 
  -2  -3   1     1948.28     1899.32     22.91 o 
  -1  -3   1      479.11      437.98      5.85 o 
   0  -3   1     4014.98     3632.63     44.70 o 
   1  -3   1      148.73      206.03      2.19 o 
   2  -3   1      739.18      766.55      8.04 o 
   3  -3   1     6367.15     6225.09     76.08 o 
   4  -3   1     9141.44     8944.51    223.77 o 
   5  -3   1     9282.39     9171.24    114.42 o 
   6  -3   1     2226.81     2134.50     26.92 o 
   7  -3   1      824.81      829.24     11.95 o 
   8  -3   1       36.57       31.42      2.21 o 
   9  -3   1      727.63      744.16     11.61 o 
  10  -3   1       39.16       39.78      2.77 o 
  11  -3   1        2.00       -0.91      1.49 o 
  12  -3   1       59.02       56.83      3.39 o 
 -12  -2   1       54.86       68.31      3.66 o 
 -11  -2   1      418.23      406.82      7.92 o 
 -10  -2   1      228.05      238.56      5.65 o 
  -9  -2   1        7.25        5.21      1.39 o 
  -8  -2   1      391.24      367.59      8.80 o 
  -7  -2   1     1098.38     1103.74     14.90 o 
  -6  -2   1     5465.49     5876.83     71.48 o 
  -5  -2   1     1021.57      999.64     13.08 o 
  -4  -2   1      158.05      214.35      3.59 o 
  -3  -2   1    10016.29    10372.67    102.25 o 
  -2  -2   1     4841.73     5343.74     66.60 o 
  -1  -2   1    28875.81    23458.03    303.10 o 
   0  -2   1     9670.27    10528.86    139.45 o 
   1  -2   1     2653.70     2518.48     36.57 o 
   2  -2   1     2175.72     2235.35     22.30 o 
   3  -2   1     6822.02     6872.14    101.81 o 
   4  -2   1     1775.94     2099.50     21.55 o 
   5  -2   1      232.37      284.12      4.81 o 
   6  -2   1     1680.88     1629.05     20.89 o 
   7  -2   1      306.74      323.17      7.55 o 
   8  -2   1       21.05       21.62      2.77 o 
   9  -2   1       89.53       94.32      3.52 o 
  10  -2   1      348.05      350.98      7.03 o 
  11  -2   1      181.55      163.41      4.73 o 
  12  -2   1       73.40       75.54      3.72 o 
 -12  -1   1      185.14      179.15      6.78 o 
 -11  -1   1       92.27       77.15      5.81 o 
 -10  -1   1       58.01       61.83      3.74 o 
  -9  -1   1      164.63      186.99      4.55 o 
  -8  -1   1     1332.71     1298.50     22.76 o 
  -7  -1   1      959.86      883.31     10.09 o 
  -6  -1   1      201.58      190.28      3.83 o 
  -5  -1   1     3090.13     3462.13     41.90 o 
  -4  -1   1     3294.62     3425.52     41.12 o 
  -3  -1   1     8567.04     8651.02    146.24 o 
  -2  -1   1      460.98      493.24      5.26 o 
  -1  -1   1      155.32      274.25      6.76 o 
   0  -1   1    10284.56     9013.82    123.75 o 
   1  -1   1     3368.42     3576.49     37.00 o 
   2  -1   1     1603.22     1860.65     16.41 o 
   3  -1   1      534.62      584.68      5.41 o 
   4  -1   1     3905.81     4413.59     54.34 o 
   5  -1   1     1168.66     1343.99     17.18 o 
   6  -1   1     2160.28     2384.87     29.65 o 
   7  -1   1       23.64       24.88      1.74 o 
   8  -1   1        6.86        4.84      1.29 o 
   9  -1   1     1008.16      994.53     14.38 o 
  10  -1   1       37.79       30.91      2.34 o 
  11  -1   1       20.70       16.70      2.06 o 
  12  -1   1      149.83      164.39     11.59 o 
 -12   0   1        0.29       -2.38      1.59 o 
 -11   0   1      286.66      299.72      6.77 o 
 -10   0   1      374.70      387.91      7.50 o 
  -9   0   1      781.94      759.66     11.66 o 
  -8   0   1      324.36      288.62      5.71 o 
  -7   0   1       67.72       75.43      2.63 o 
  -6   0   1     1614.68     1581.38     16.76 o 
  -5   0   1      520.85      537.00      6.24 o 
  -4   0   1        9.05        8.03      1.04 o 
  -3   0   1      990.90     1064.01      9.55 o 
  -2   0   1     8790.00     8406.15    288.77 o 
  -1   0   1     5054.03     5708.95     71.45 o 
   0   0   1     3020.81     2966.70    176.38 o 
   1   0   1     2164.12     2464.47     25.89 o 
   2   0   1     1853.10     2250.69     27.63 o 
   3   0   1     2867.09     3502.02     43.15 o 
   4   0   1        3.81        6.57      0.69 o 
   5   0   1      960.27     1147.43     14.79 o 
   6   0   1     1782.14     1775.47     18.16 o 
   7   0   1     2479.32     2495.00     31.16 o 
   8   0   1     1372.05     1292.56     19.58 o 
   9   0   1      148.04      123.58      3.64 o 
  10   0   1      426.26      424.82      8.36 o 
  11   0   1      226.59      241.06      8.45 o 
  12   0   1      186.32      184.79      5.20 o 
 -12   1   1       85.45       90.34      3.94 o 
 -11   1   1      116.74      112.10      4.17 o 
 -10   1   1        0.63       -0.22      1.46 o 
  -9   1   1        9.55       13.84      1.86 o 
  -8   1   1     2068.64     2105.02     27.19 o 
  -7   1   1       80.26       57.60      2.33 o 
  -6   1   1       22.92       31.18      1.95 o 
  -5   1   1      754.54      723.12     10.01 o 
  -4   1   1     1700.79     1833.31     16.29 o 
  -3   1   1     2745.30     2917.41     33.68 o 
  -2   1   1        4.38        7.48      0.53 o 
  -1   1   1      108.85      137.19      1.81 o 
   0   1   1     6355.80     6377.14    105.11 o 
   1   1   1    12239.74    10848.52    121.04 o 
   2   1   1    22182.07    19502.79    282.80 o 
   3   1   1     1633.57     1766.58     21.42 o 
   4   1   1    11075.97    11733.36    142.72 o 
   5   1   1     1103.16      971.96     12.65 o 
   6   1   1     3962.04     4117.73     49.70 o 
   7   1   1       34.42       49.03      2.22 o 
   8   1   1      321.68      281.08      5.36 o 
   9   1   1      841.24      818.07     13.57 o 
  10   1   1      144.54      144.45      4.13 o 
  11   1   1       53.47       46.72      2.88 o 
  12   1   1        4.23       -0.61      1.58 o 
 -12   2   1        0.16       -0.61      1.76 o 
 -11   2   1      116.58      122.53      4.35 o 
 -10   2   1      241.55      237.86      5.64 o 
  -9   2   1     1013.66     1004.41     14.75 o 
  -8   2   1        0.50       -1.18      1.24 o 
  -7   2   1      202.00      233.72      4.83 o 
  -6   2   1     1241.59     1337.64     17.60 o 
  -5   2   1     1811.10     1768.82     26.41 o 
  -4   2   1     1626.27     1592.38     19.44 o 
  -3   2   1     1623.02     1661.45     16.91 o 
  -2   2   1    12503.95    13389.76    317.79 o 
  -1   2   1     7803.61     7734.52    115.72 o 
   0   2   1      413.50      369.73      4.86 o 
   1   2   1     3380.96     3560.70     30.50 o 
   2   2   1     2471.85     2681.83     31.62 o 
   3   2   1     4393.27     4225.49     95.52 o 
   4   2   1     2572.32     2675.80     32.15 o 
   5   2   1       12.24        3.77      0.69 o 
   6   2   1     1415.55     1562.57     19.80 o 
   7   2   1     2640.26     2846.04     35.09 o 
   8   2   1      960.24      994.40     13.75 o 
   9   2   1      335.23      362.33      6.57 o 
  10   2   1        1.26        0.73      1.25 o 
  11   2   1       39.15       37.12      2.66 o 
  12   2   1       96.90       92.79      3.08 o 
 -12   3   1       46.95       43.57      3.11 o 
 -11   3   1      121.98      108.08      4.05 o 
 -10   3   1        1.25        0.38      1.53 o 
  -9   3   1      174.67      172.62      4.58 o 
  -8   3   1     1732.89     1727.60     25.07 o 
  -7   3   1     1059.95     1012.46     14.23 o 
  -6   3   1     1927.44     1818.71     23.31 o 
  -5   3   1       14.88       24.91      1.62 o 
  -4   3   1     2458.79     2387.35     24.00 o 
  -3   3   1     3605.42     3575.38     54.89 o 
  -2   3   1     5300.80     5424.35     54.62 o 
  -1   3   1        0.91        3.68      0.37 o 
   0   3   1       45.42       97.26      3.80 o 
   1   3   1     5031.91     5009.07     60.45 o 
   2   3   1      930.51      811.93      8.04 o 
   3   3   1     5395.71     5243.73     45.23 o 
   4   3   1      158.99      171.57      3.37 o 
   5   3   1      401.60      389.88      5.92 o 
   6   3   1     1485.25     1622.97     16.68 o 
   7   3   1       55.93       37.21      1.97 o 
   8   3   1      195.70      204.40      4.34 o 
   9   3   1      168.71      161.26      3.22 o 
  10   3   1      474.27      495.95      6.91 o 
  11   3   1       45.98       40.33      2.19 o 
  12   3   1        4.47        0.54      1.37 o 
 -12   4   1       38.82       39.26      4.49 o 
 -11   4   1        6.64        3.95      1.76 o 
 -10   4   1      224.79      207.42      5.41 o 
  -9   4   1      369.50      353.37      7.03 o 
  -8   4   1      161.97      146.02      5.69 o 
  -7   4   1        0.08       -1.57      1.05 o 
  -6   4   1      566.94      543.46      8.39 o 
  -5   4   1     2981.14     2974.37     29.91 o 
  -4   4   1     1778.84     1905.91     23.80 o 
  -3   4   1     1088.34     1046.03     13.44 o 
  -2   4   1       27.74       22.90      2.16 o 
  -1   4   1      469.68      448.72      4.90 o 
   0   4   1     2060.84     2294.85     20.88 o 
   1   4   1      104.51       95.05      2.11 o 
   2   4   1     1926.86     1752.08     21.20 o 
   3   4   1      720.97      738.69      7.71 o 
   4   4   1     3273.30     3279.70     32.21 o 
   5   4   1       31.79       28.20      2.22 o 
   6   4   1      184.21      199.54      3.07 o 
   7   4   1     1582.82     1620.83     21.19 o 
   8   4   1      307.14      311.65      4.58 o 
   9   4   1      205.17      195.29      3.63 o 
  10   4   1        1.64       -1.48      1.12 o 
  11   4   1      121.97      133.51      3.40 o 
  12   4   1      146.44      160.89      4.00 o 
 -11   5   1      155.70      169.40      5.21 o 
 -10   5   1       20.98       21.15      2.23 o 
  -9   5   1        0.87       -1.96      1.30 o 
  -8   5   1      203.52      177.65      4.58 o 
  -7   5   1      761.06      793.84     13.43 o 
  -6   5   1      410.93      417.81      6.98 o 
  -5   5   1        4.90        0.94      0.93 o 
  -4   5   1      741.29      713.37      9.89 o 
  -3   5   1      333.19      374.72      4.70 o 
  -2   5   1     1093.45     1031.16     10.80 o 
  -1   5   1        4.26        9.84      1.05 o 
   0   5   1        5.63        2.43      1.76 o 
   1   5   1     3423.75     3582.66     42.43 o 
   2   5   1     7417.11     7504.38     91.96 o 
   3   5   1      847.96      874.12      9.22 o 
   4   5   1       75.65       98.19      3.53 o 
   5   5   1     1668.92     1758.87     17.73 o 
   6   5   1     1176.18     1160.19     12.27 o 
   7   5   1      216.42      241.51      3.68 o 
   8   5   1       43.05       38.69      3.76 o 
   9   5   1      151.81      154.09      4.08 o 
  10   5   1      399.94      436.21      8.62 o 
  11   5   1       58.12       67.04      4.74 o 
  12   5   1       11.20       11.41      3.20 o 
 -11   6   1        1.39        0.07      2.14 o 
 -10   6   1        4.28        1.52      1.59 o 
  -9   6   1       66.11       66.64      3.12 o 
  -8   6   1      210.00      203.84      6.71 o 
  -7   6   1       48.99       55.57      2.75 o 
  -6   6   1      527.07      517.44      8.27 o 
  -5   6   1     1620.06     1531.76     19.86 o 
  -4   6   1     1073.79     1016.91     13.55 o 
  -3   6   1        1.21        8.50      2.02 o 
  -2   6   1       38.65       44.66      1.23 o 
  -1   6   1     3801.88     3708.79     31.59 o 
   0   6   1      166.59      138.86      4.55 o 
   1   6   1     1336.99     1187.10     15.27 o 
   2   6   1     1531.50     1778.98     22.05 o 
   3   6   1     1568.70     1543.04     27.15 o 
   4   6   1     6187.92     6127.00     61.07 o 
   5   6   1     1364.35     1363.23     17.65 o 
   6   6   1       23.31       13.67      1.32 o 
   7   6   1      139.94      157.01      5.72 o 
   8   6   1      775.06      831.64     17.49 o 
   9   6   1      355.49      336.77      9.45 o 
  10   6   1        5.86        3.69      2.46 o 
  11   6   1       21.07       20.44      3.48 o 
 -10   7   1       78.98       81.25      3.72 o 
  -9   7   1       18.41       13.43      1.92 o 
  -8   7   1       17.27       11.07      1.69 o 
  -7   7   1      521.58      483.15     16.15 o 
  -6   7   1      254.86      240.21      4.99 o 
  -5   7   1      122.23      125.29      3.35 o 
  -4   7   1     1014.37      952.33     10.68 o 
  -3   7   1     1395.34     1303.97     12.01 o 
  -2   7   1     2922.94     2917.65     25.06 o 
  -1   7   1      591.34      485.58      4.95 o 
   0   7   1        6.84        0.60      0.72 o 
   1   7   1     1569.88     1540.51     27.46 o 
   2   7   1     2179.00     2116.25     29.50 o 
   3   7   1     1171.74     1125.90     14.93 o 
   4   7   1     1119.18     1056.39     14.21 o 
   5   7   1      189.21      192.86      5.36 o 
   6   7   1      240.21      224.61      6.78 o 
   7   7   1     1231.27     1207.32     23.60 o 
   8   7   1        9.78        9.90      2.77 o 
   9   7   1       43.87       43.05      4.04 o 
  10   7   1      147.10      154.44      6.81 o 
  11   7   1       82.75       91.27      5.62 o 
 -10   8   1       13.39        6.69      1.83 o 
  -9   8   1      165.54      167.70      7.27 o 
  -8   8   1      272.02      273.16      6.23 o 
  -7   8   1      113.11      128.71      4.00 o 
  -6   8   1        0.55       -1.65      1.10 o 
  -5   8   1      260.97      277.31      5.28 o 
  -4   8   1     1456.99     1469.84     13.70 o 
  -3   8   1      988.77      958.09     10.87 o 
  -2   8   1      402.38      358.40      4.18 o 
  -1   8   1      945.85      925.75     14.53 o 
   0   8   1      327.31      307.32      6.53 o 
   1   8   1      760.14      731.51     10.92 o 
   2   8   1       98.80       99.94      4.49 o 
   3   8   1      167.64      165.57      3.91 o 
   4   8   1      452.07      515.01     12.78 o 
   5   8   1      327.27      331.70      6.18 o 
   6   8   1      122.06       90.11      4.71 o 
   7   8   1       57.49       61.07      4.53 o 
   8   8   1      335.25      333.08      9.55 o 
   9   8   1      224.79      239.11      8.32 o 
  10   8   1       51.12       59.91      4.85 o 
  -9   9   1       38.73       43.93      3.15 o 
  -8   9   1       22.08       17.60      2.00 o 
  -7   9   1       65.08       60.34      3.08 o 
  -6   9   1       51.18       52.13      2.68 o 
  -5   9   1      112.99       96.46      2.60 o 
  -4   9   1       16.18       15.76      1.15 o 
  -3   9   1       84.17       83.18      1.98 o 
  -2   9   1      371.11      357.62      6.71 o 
  -1   9   1     1273.86     1226.63     27.90 o 
   0   9   1       25.56       28.57      2.10 o 
   1   9   1       57.11       70.20      4.55 o 
   2   9   1      615.81      597.20     12.99 o 
   3   9   1      200.14      202.66      6.53 o 
   4   9   1      235.64      220.45      5.04 o 
   5   9   1      155.26      150.92      4.10 o 
   6   9   1      198.35      180.01      6.60 o 
   7   9   1      412.01      426.74     11.34 o 
   8   9   1       33.48       32.55      3.72 o 
   9   9   1        0.61        4.32      2.70 o 
  10   9   1       56.23       58.33      5.30 o 
  -8  10   1       52.05       46.49      2.91 o 
  -7  10   1       66.64       63.07      3.13 o 
  -6  10   1        9.26        4.38      1.70 o 
  -5  10   1       29.77       24.90      3.44 o 
  -4  10   1      248.84      232.14      5.60 o 
  -3  10   1       60.57       59.96      3.76 o 
  -2  10   1      118.85      117.97      3.91 o 
  -1  10   1      288.75      270.01      6.50 o 
   0  10   1      184.71      177.77      4.67 o 
   1  10   1     1060.34     1017.83     14.59 o 
   2  10   1      183.77      162.96      4.33 o 
   3  10   1       74.91       73.76      3.11 o 
   4  10   1      266.68      262.40      5.75 o 
   5  10   1      399.84      375.66      7.17 o 
   6  10   1       83.32       76.11      3.28 o 
   7  10   1       10.04        6.04      2.56 o 
   8  10   1       40.33       44.07      4.32 o 
   9  10   1      108.21      108.97      6.08 o 
  -7  11   1       49.34       44.25      4.60 o 
  -6  11   1      138.54      141.06      6.92 o 
  -5  11   1       84.69      101.59      5.83 o 
  -4  11   1       29.63       43.23      2.95 o 
  -3  11   1       89.19       82.64      3.59 o 
  -2  11   1      313.29      293.21      8.06 o 
  -1  11   1      265.75      293.78      6.41 o 
   0  11   1      124.58      122.23      5.90 o 
   1  11   1       46.15       37.54      2.76 o 
   2  11   1      136.27      136.91      4.28 o 
   3  11   1      202.01      211.10      6.41 o 
   4  11   1      173.88      180.75      4.94 o 
   5  11   1        8.69        6.53      1.90 o 
   6  11   1       58.46       62.19      3.36 o 
   7  11   1       69.77       61.52      5.02 o 
   8  11   1       95.93      107.84      6.39 o 
  -6  12   1       11.56       19.00      3.65 o 
  -5  12   1        0.70        4.74      2.95 o 
  -4  12   1       91.33       88.33      3.96 o 
  -3  12   1      111.12      119.16      4.41 o 
  -2  12   1       11.47       13.34      2.15 o 
  -1  12   1       10.15        4.20      1.91 o 
   0  12   1      120.34      117.68      4.32 o 
   1  12   1      161.16      157.23      4.70 o 
   2  12   1      171.63      171.51      4.88 o 
   3  12   1        5.05        5.32      1.85 o 
   4  12   1       56.53       59.62      3.29 o 
   5  12   1      116.12      121.24      7.59 o 
   6  12   1       53.42       56.21      3.38 o 
   7  12   1       12.81       12.82      3.27 o 
  -4  13   1       42.73       54.47      3.56 o 
  -3  13   1        0.16       -0.49      1.73 o 
  -2  13   1        2.34       -2.38      1.59 o 
  -1  13   1       60.69       57.43      4.35 o 
   0  13   1       37.78       47.10      4.83 o 
   1  13   1        4.28        4.54      2.04 o 
   2  13   1       30.74       26.87      4.76 o 
   3  13   1       84.16       85.97      3.86 o 
   4  13   1       63.81       68.52      3.77 o 
   5  13   1        7.97       13.43      2.34 o 
  -1  14   1        8.01        9.17      2.27 o 
   0  14   1       46.31       43.45      4.37 o 
   1  14   1       66.92       71.85      3.83 o 
   2  14   1       57.08       72.27      4.03 o 
  -3 -13   2       45.67       41.29      3.10 o 
  -2 -13   2        2.15        4.11      2.00 o 
  -1 -13   2       22.50       25.58      2.64 o 
   0 -13   2       77.86       80.98      3.98 o 
   1 -13   2      113.39      128.15      4.77 o 
   2 -13   2       23.29       23.89      2.71 o 
   3 -13   2        1.52        1.53      2.53 o 
   4 -13   2       24.32       25.09      2.77 o 
  -5 -12   2       51.52       57.40      3.36 o 
  -4 -12   2       38.16       36.03      4.53 o 
  -3 -12   2       36.38       34.53      2.71 o 
  -2 -12   2       69.52       69.10      3.42 o 
  -1 -12   2       79.44       75.04      3.53 o 
   0 -12   2       30.16       29.92      4.07 o 
   1 -12   2       57.10       52.10      8.71 o 
   2 -12   2       94.30      109.83      4.28 o 
   3 -12   2      137.94      131.99      4.57 o 
   4 -12   2       20.22       19.09      2.49 o 
   5 -12   2        0.71        6.43      2.88 o 
   6 -12   2       18.70       25.53      3.93 o 
  -6 -11   2       10.07       12.75      3.13 o 
  -5 -11   2       10.22       12.12      2.03 o 
  -4 -11   2      160.40      152.51      4.53 o 
  -3 -11   2      193.79      174.72      4.70 o 
  -2 -11   2       37.38       34.98      3.34 o 
  -1 -11   2        1.06        1.15      1.55 o 
   0 -11   2      392.30      375.09      9.10 o 
   1 -11   2      156.94      153.77      4.52 o 
   2 -11   2      255.87      235.66      5.67 o 
   3 -11   2        0.39       -0.17      1.72 o 
   4 -11   2       53.36       54.14      5.13 o 
   5 -11   2       91.95      102.54      5.90 o 
   6 -11   2       70.76       65.07      5.20 o 
   7 -11   2        0.94       -1.51      2.70 o 
  -8 -10   2        8.63        8.43      3.02 o 
  -7 -10   2        4.07        0.53      2.67 o 
  -6 -10   2      205.87      207.54      7.52 o 
  -5 -10   2      217.19      205.07      5.14 o 
  -4 -10   2      141.72      143.53      4.24 o 
  -3 -10   2       16.99       14.18      1.91 o 
  -2 -10   2      255.87      246.99      6.99 o 
  -1 -10   2      476.77      465.97      8.16 o 
   0 -10   2       66.75       62.30      3.69 o 
   1 -10   2        0.89        1.63      1.43 o 
   2 -10   2       49.70       52.68      2.93 o 
   3 -10   2      392.64      368.50      7.17 o 
   4 -10   2      240.26      260.24      5.99 o 
   5 -10   2      141.70      150.13      6.64 o 
   6 -10   2       37.48       32.20      3.76 o 
   7 -10   2       35.07       31.37      4.11 o 
   8 -10   2       40.11       52.92      2.99 o 
  -8  -9   2       86.22       79.86      5.13 o 
  -7  -9   2      135.25      140.61      6.04 o 
  -6  -9   2      237.03      227.07      7.55 o 
  -5  -9   2       44.39       42.50      5.18 o 
  -4  -9   2      311.04      299.82      8.73 o 
  -3  -9   2      778.73      767.27     11.39 o 
  -2  -9   2      401.67      429.50      7.46 o 
  -1  -9   2       80.87       79.14      3.09 o 
   0  -9   2      484.13      454.93      7.76 o 
   1  -9   2      130.78      127.05      3.76 o 
   2  -9   2      316.57      327.01      6.69 o 
   3  -9   2      128.04      125.73      5.50 o 
   4  -9   2        3.51        2.55      0.90 o 
   5  -9   2      284.17      304.93      5.95 o 
   6  -9   2      350.90      349.37      5.45 o 
   7  -9   2       18.41       14.19      1.79 o 
   8  -9   2        0.04       -2.19      1.46 o 
   9  -9   2       22.20       21.90      2.26 o 
  -9  -8   2      120.95      127.33      6.18 o 
  -8  -8   2       21.37       18.23      3.06 o 
  -7  -8   2       41.77       39.23      3.79 o 
  -6  -8   2      370.82      378.46      9.97 o 
  -5  -8   2      564.15      545.96     12.57 o 
  -4  -8   2      665.68      684.80     10.29 o 
  -3  -8   2       78.60       84.72      3.12 o 
  -2  -8   2      515.44      494.85      7.90 o 
  -1  -8   2      544.45      512.12      8.12 o 
   0  -8   2      721.09      777.77     11.20 o 
   1  -8   2       26.83       29.77      1.48 o 
   2  -8   2       90.06       80.79      1.83 o 
   3  -8   2      375.11      378.06      4.47 o 
   4  -8   2       54.13       48.88      1.68 o 
   5  -8   2      103.62       81.31      3.85 o 
   6  -8   2        0.12       -0.12      1.15 o 
   7  -8   2       32.31       23.03      1.90 o 
   8  -8   2      117.50      110.31      3.84 o 
   9  -8   2       23.11       13.12      1.91 o 
  10  -8   2       20.10       20.94      2.28 o 
 -10  -7   2       22.97       29.64      3.97 o 
  -9  -7   2        2.23        0.91      2.39 o 
  -8  -7   2      110.92      105.91      5.51 o 
  -7  -7   2      230.34      257.93      8.01 o 
  -6  -7   2      246.92      257.55      7.52 o 
  -5  -7   2        1.12        0.42      1.79 o 
  -4  -7   2        4.97        6.01      1.44 o 
  -3  -7   2     1325.67     1293.54     16.88 o 
  -2  -7   2      355.90      335.51      5.70 o 
  -1  -7   2      591.97      606.01      8.90 o 
   0  -7   2      222.32      174.47      2.74 o 
   1  -7   2      761.55      719.95      8.02 o 
   2  -7   2     1422.92     1389.97     12.56 o 
   3  -7   2        0.99        1.68      0.71 o 
   4  -7   2     1007.32      905.23      8.90 o 
   5  -7   2      966.25      913.98     12.75 o 
   6  -7   2      780.95      774.96     17.05 o 
   7  -7   2      345.46      326.24      6.28 o 
   8  -7   2       82.72       72.56      3.14 o 
   9  -7   2       37.98       36.35      2.66 o 
  10  -7   2      103.04       98.51      4.02 o 
  11  -7   2       21.26       19.14      2.53 o 
 -10  -6   2       22.79       20.72      3.44 o 
  -9  -6   2      272.33      298.18      9.10 o 
  -8  -6   2      170.89      170.21      6.57 o 
  -7  -6   2       19.79       17.84      2.74 o 
  -6  -6   2      198.35      204.50      4.33 o 
  -5  -6   2      594.22      583.85      8.67 o 
  -4  -6   2      834.91      864.31      9.59 o 
  -3  -6   2        3.96        2.93      0.81 o 
  -2  -6   2      666.75      665.46      9.32 o 
  -1  -6   2     1334.47     1384.47     17.54 o 
   0  -6   2     4100.51     4281.76     50.80 o 
   1  -6   2      973.52     1073.74     11.17 o 
   2  -6   2      911.97      782.88      7.47 o 
   3  -6   2     2044.33     1838.14     16.26 o 
   4  -6   2     2117.12     2131.02     21.76 o 
   5  -6   2      246.74      296.76      5.37 o 
   6  -6   2       51.26       51.34      2.50 o 
   7  -6   2      319.36      295.19      5.78 o 
   8  -6   2      502.96      531.02      9.01 o 
   9  -6   2      402.58      421.30      7.96 o 
  10  -6   2       30.09       30.72      2.45 o 
  11  -6   2        5.73        3.27      1.84 o 
 -11  -5   2      107.66       97.13      6.04 o 
 -10  -5   2      106.13       92.04      5.23 o 
  -9  -5   2       42.38       38.93      2.81 o 
  -8  -5   2      425.75      446.16      7.81 o 
  -7  -5   2      933.01      911.65     13.07 o 
  -6  -5   2     1913.63     1911.66     30.39 o 
  -5  -5   2      196.47      220.84     14.78 o 
  -4  -5   2      152.29      158.20      4.02 o 
  -3  -5   2     3928.10     3894.80     38.51 o 
  -2  -5   2     2247.53     2120.96     25.73 o 
  -1  -5   2     1744.45     1718.14     21.08 o 
   0  -5   2      525.58      536.47      7.54 o 
   1  -5   2      867.42      801.57     10.66 o 
   2  -5   2     1264.75     1150.99     10.35 o 
   3  -5   2     2501.01     2590.97     25.81 o 
   4  -5   2       13.99       16.77      1.22 o 
   5  -5   2       44.53       37.68      2.56 o 
   6  -5   2     1330.32     1364.62     18.12 o 
   7  -5   2     1013.48     1000.10     14.18 o 
   8  -5   2       37.61       44.53      2.86 o 
   9  -5   2        2.84       -1.70      1.46 o 
  10  -5   2      101.84       93.18      3.61 o 
  11  -5   2       49.45       56.14      3.26 o 
  12  -5   2        3.02        1.56      1.66 o 
 -11  -4   2        9.35        5.29      1.89 o 
 -10  -4   2       50.53       46.31      3.81 o 
  -9  -4   2      642.44      660.88     11.10 o 
  -8  -4   2      973.03      968.70     14.05 o 
  -7  -4   2      749.50      730.53     10.85 o 
  -6  -4   2       25.09       22.20      1.57 o 
  -5  -4   2      869.00      880.73     24.41 o 
  -4  -4   2     2261.44     2423.00     30.13 o 
  -3  -4   2      791.50      779.75      8.42 o 
  -2  -4   2      141.80      171.50      7.94 o 
  -1  -4   2     1488.83     1580.30     19.19 o 
   0  -4   2     4839.86     4588.55     55.78 o 
   1  -4   2     1663.32     1707.36     17.16 o 
   2  -4   2      445.63      435.70      4.98 o 
   3  -4   2      187.66      233.49      3.20 o 
   4  -4   2     1209.76     1233.18     15.89 o 
   5  -4   2      277.82      241.22      3.48 o 
   6  -4   2      363.78      353.92      4.73 o 
   7  -4   2     1148.97     1003.48     14.08 o 
   8  -4   2      379.14      329.19      7.71 o 
   9  -4   2      745.59      743.68     11.64 o 
  10  -4   2       73.00       65.37      3.32 o 
  11  -4   2        0.07       -2.18      1.45 o 
  12  -4   2       45.19       40.81      3.01 o 
 -11  -3   2      256.88      276.79     13.17 o 
 -10  -3   2      177.25      186.09     10.97 o 
  -9  -3   2      144.47      139.54      4.00 o 
  -8  -3   2       15.42       17.74      3.00 o 
  -7  -3   2      362.33      389.84      6.69 o 
  -6  -3   2     1331.65     1468.34     23.27 o 
  -5  -3   2     3340.50     3408.19     66.02 o 
  -4  -3   2      628.08      627.18      8.76 o 
  -3  -3   2       29.23       26.35      1.23 o 
  -2  -3   2     2436.76     2719.73     26.72 o 
  -1  -3   2     8925.93     9573.38     95.20 o 
   0  -3   2       66.80       79.66      2.02 o 
   1  -3   2     1642.83     1526.37     15.08 o 
   2  -3   2      728.95      713.22      7.16 o 
   3  -3   2     5077.51     5417.48     53.61 o 
   4  -3   2      186.26      287.90      3.77 o 
   5  -3   2      467.65      330.27      5.12 o 
   6  -3   2     1109.27     1057.37     14.30 o 
   7  -3   2      628.15      674.59     10.13 o 
   8  -3   2        0.60        1.59      1.16 o 
   9  -3   2        0.16       -1.96      1.31 o 
  10  -3   2      494.41      461.96     13.80 o 
  11  -3   2      307.68      296.83      6.65 o 
  12  -3   2      124.12      140.01      4.64 o 
 -12  -2   2      131.38      136.00      4.80 o 
 -11  -2   2      141.12      161.22     13.45 o 
 -10  -2   2       29.00       30.24      3.44 o 
  -9  -2   2       43.60       41.26      3.79 o 
  -8  -2   2      334.92      317.56      8.81 o 
  -7  -2   2      249.00      224.68      3.67 o 
  -6  -2   2      316.87      313.59      8.08 o 
  -5  -2   2     1494.16     1670.59     31.08 o 
  -4  -2   2     1433.89     1570.15     19.89 o 
  -3  -2   2      849.35      851.97      9.77 o 
  -2  -2   2       13.34       24.36      1.37 o 
  -1  -2   2    40562.89    34726.89    371.91 o 
   0  -2   2     1246.13     1078.06     11.74 o 
   1  -2   2    22710.00    20903.43    236.93 o 
   2  -2   2      439.20      571.82      6.34 o 
   3  -2   2       29.57       44.62      1.29 o 
   4  -2   2     2978.41     2960.21     26.05 o 
   5  -2   2     2348.15     2502.40     22.57 o 
   6  -2   2     2754.47     2742.26     33.88 o 
   7  -2   2       61.14       67.81      3.69 o 
   8  -2   2        1.25       -1.56      1.04 o 
   9  -2   2     1343.50     1312.22     18.15 o 
  10  -2   2      277.20      268.23      5.89 o 
  11  -2   2       44.61       43.21      3.02 o 
  12  -2   2        7.27        7.99      1.90 o 
 -12  -1   2        0.08       -0.28      2.35 o 
 -11  -1   2       71.63       71.32      5.20 o 
 -10  -1   2      113.19       99.89      3.76 o 
  -9  -1   2      428.22      434.65      7.83 o 
  -8  -1   2        0.02       -1.02      1.18 o 
  -7  -1   2     1337.90     1279.41     14.14 o 
  -6  -1   2     2216.31     2201.34     23.02 o 
  -5  -1   2     3484.69     3648.72     37.03 o 
  -4  -1   2      494.67      520.90      5.21 o 
  -3  -1   2      224.54      239.09      3.80 o 
  -2  -1   2    13767.91    14175.65    177.03 o 
  -1  -1   2      334.33      407.17      4.50 o 
   0  -1   2     2519.69     2603.78     22.86 o 
   1  -1   2     1392.70     1430.80     13.34 o 
   2  -1   2      345.71      408.28      5.57 o 
   3  -1   2    14037.62    13917.05    376.53 o 
   4  -1   2     7729.73     7434.77     65.80 o 
   5  -1   2       17.71        9.70      1.48 o 
   6  -1   2        0.75        3.09      1.44 o 
   7  -1   2     1021.30     1001.20     13.72 o 
   8  -1   2     1180.40     1153.75     15.83 o 
   9  -1   2        7.63        5.03      2.11 o 
  10  -1   2      232.90      214.09      5.12 o 
  11  -1   2      231.94      215.65      5.38 o 
  12  -1   2      190.42      193.86      6.02 o 
  13  -1   2       25.91       18.73      2.36 o 
 -12   0   2       95.20      113.53      6.71 o 
 -11   0   2      119.71      120.67      4.41 o 
 -10   0   2       60.86       47.08      3.00 o 
  -9   0   2        1.12        0.54      1.28 o 
  -8   0   2      400.48      433.10      7.62 o 
  -7   0   2      851.38      852.27     12.21 o 
  -6   0   2       78.77       79.74      1.92 o 
  -5   0   2      549.22      584.80      5.82 o 
  -4   0   2     3984.75     4318.19     38.25 o 
  -3   0   2     6367.42     6521.22     60.97 o 
  -2   0   2    10095.87     9770.50    122.69 o 
  -1   0   2     4194.25     4322.76     56.52 o 
   0   0   2      266.27      319.55      5.09 o 
   1   0   2    16465.02    14488.02    214.71 o 
   2   0   2       14.72       34.99      0.77 o 
   3   0   2     2145.36     2129.22     21.11 o 
   4   0   2     3182.08     3369.97     33.59 o 
   5   0   2     2157.53     2190.15     27.16 o 
   6   0   2     2054.96     2209.98     22.37 o 
   7   0   2      483.22      517.99      6.09 o 
   8   0   2        1.96       -0.62      1.56 o 
   9   0   2      205.20      183.28      4.41 o 
  10   0   2      251.82      228.39      5.22 o 
  11   0   2       36.80       26.67      2.27 o 
  12   0   2        6.61        1.93      2.48 o 
  13   0   2       48.91       41.65      6.30 o 
 -12   1   2        3.56        0.11      3.58 o 
 -11   1   2       46.61       54.95      3.28 o 
 -10   1   2      391.06      424.56      8.15 o 
  -9   1   2      413.85      443.44     21.60 o 
  -8   1   2      690.46      662.86     10.36 o 
  -7   1   2       20.49       30.32      2.09 o 
  -6   1   2      150.00      169.82      3.86 o 
  -5   1   2     4624.05     4536.62     39.73 o 
  -4   1   2     3268.72     3278.31     28.88 o 
  -3   1   2     1601.07     1506.89     13.44 o 
  -2   1   2      636.56      820.19      7.47 o 
  -1   1   2     2235.32     2286.12     39.75 o 
   0   1   2     8790.92     8511.23    382.69 o 
   1   1   2      466.56      651.84      8.28 o 
   2   1   2     6086.29     6518.80    116.38 o 
   3   1   2      137.90      159.89      2.60 o 
   4   1   2      173.25      182.94      4.99 o 
   5   1   2       37.71       28.30      2.04 o 
   6   1   2       35.17       39.19      7.73 o 
   7   1   2     1795.60     1860.32     33.82 o 
   8   1   2      581.71      630.85     12.73 o 
   9   1   2       72.61       76.98      2.85 o 
  10   1   2        4.86        1.89      1.41 o 
  11   1   2      245.60      262.45      5.91 o 
  12   1   2      200.53      209.24      5.40 o 
  13   1   2       54.12       70.15      3.69 o 
 -12   2   2       53.25       44.18      3.16 o 
 -11   2   2      153.56      153.53      4.92 o 
 -10   2   2       70.41       56.99      3.85 o 
  -9   2   2       37.87       21.53      2.51 o 
  -8   2   2      435.98      449.74      7.84 o 
  -7   2   2      482.16      456.16      7.61 o 
  -6   2   2      216.35      213.01      4.37 o 
  -5   2   2       95.93      105.07      1.85 o 
  -4   2   2     5096.31     5309.89     53.53 o 
  -3   2   2      339.92      324.36      4.60 o 
  -2   2   2    13208.61    13307.81    612.38 o 
  -1   2   2      761.01      691.04      9.14 o 
   0   2   2      612.16      582.68      7.28 o 
   1   2   2     1983.14     1815.36     22.08 o 
   2   2   2     4470.11     5062.39     50.47 o 
   3   2   2     1719.74     2047.35     25.04 o 
   4   2   2     2630.45     3041.11     42.04 o 
   5   2   2     1879.62     1797.38     22.18 o 
   6   2   2     3439.55     3623.70     43.76 o 
   7   2   2      701.72      588.71      8.66 o 
   8   2   2      141.02      131.25      3.42 o 
   9   2   2      476.29      471.95      7.81 o 
  10   2   2      533.64      542.77     19.81 o 
  11   2   2      162.53      176.64      6.15 o 
  12   2   2        0.02       -2.02      1.35 o 
  13   2   2       41.03       41.84      2.70 o 
 -11   3   2        0.05        0.07      1.65 o 
 -10   3   2      248.93      238.07      5.81 o 
  -9   3   2      303.19      286.19      6.13 o 
  -8   3   2      319.04      322.12      6.43 o 
  -7   3   2       53.50       54.62      2.53 o 
  -6   3   2      139.14      137.23      3.46 o 
  -5   3   2     1135.22     1212.72     12.79 o 
  -4   3   2       86.86      114.34      1.94 o 
  -3   3   2      109.56       79.36      2.05 o 
  -2   3   2     1471.13     1548.78     15.55 o 
  -1   3   2     6808.43     6863.04     68.62 o 
   0   3   2     5449.73     5477.83     54.85 o 
   1   3   2     2920.95     2959.08     38.80 o 
   2   3   2     5130.16     5411.11     47.84 o 
   3   3   2     2532.36     2680.32     22.57 o 
   4   3   2     2777.37     2777.74     27.17 o 
   5   3   2     1951.45     1965.53     24.60 o 
   6   3   2      341.36      373.44      4.75 o 
   7   3   2     1203.42     1165.97     12.53 o 
   8   3   2     1844.28     1890.29     24.02 o 
   9   3   2      316.86      324.63      4.88 o 
  10   3   2       95.79       99.54      2.97 o 
  11   3   2      120.96      122.16      3.23 o 
  12   3   2       79.74       88.42      3.02 o 
 -11   4   2       37.06       23.63      2.39 o 
 -10   4   2       26.50       24.25      2.30 o 
  -9   4   2       43.32       35.85      2.56 o 
  -8   4   2      432.55      432.46      7.76 o 
  -7   4   2     1156.78     1248.82     17.20 o 
  -6   4   2      719.88      714.67     10.50 o 
  -5   4   2      445.86      389.87      4.87 o 
  -4   4   2     3019.26     3275.38     34.30 o 
  -3   4   2     3315.84     3278.35     39.56 o 
  -2   4   2    10184.43    10515.21    139.84 o 
  -1   4   2      752.28      705.81      6.48 o 
   0   4   2      513.30      594.08      7.10 o 
   1   4   2     3159.99     3612.80     56.46 o 
   2   4   2    12122.53    12124.97    349.33 o 
   3   4   2     1139.91     1038.88      9.07 o 
   4   4   2      246.81      165.17      2.32 o 
   5   4   2     1789.50     1923.07     19.27 o 
   6   4   2      688.74      768.32      8.48 o 
   7   4   2      973.74      974.17     13.43 o 
   8   4   2       57.81       44.95      2.15 o 
   9   4   2        2.37        4.64      1.62 o 
  10   4   2      215.58      208.75      3.98 o 
  11   4   2      126.21      140.33      3.44 o 
  12   4   2       21.14       14.28      1.67 o 
 -11   5   2        2.20        0.21      1.84 o 
 -10   5   2      123.21      112.40      4.11 o 
  -9   5   2      321.59      323.16     13.03 o 
  -8   5   2      570.89      569.24      9.60 o 
  -7   5   2      260.14      240.38      5.22 o 
  -6   5   2       32.42       29.86      2.15 o 
  -5   5   2      574.93      567.85      6.74 o 
  -4   5   2     1975.01     1846.23     23.23 o 
  -3   5   2      205.53      175.25      4.59 o 
  -2   5   2      384.58      563.88      6.38 o 
  -1   5   2     3623.50     3884.31     32.71 o 
   0   5   2     2295.90     2496.64     24.82 o 
   1   5   2     8678.97     8574.93    102.61 o 
   2   5   2      373.48      293.55      4.73 o 
   3   5   2      364.64      444.36      4.20 o 
   4   5   2     2745.92     2922.12     24.87 o 
   5   5   2     1136.10     1138.39     11.79 o 
   6   5   2        9.95       10.70      0.85 o 
   7   5   2       17.26       18.99      1.45 o 
   8   5   2      828.27      876.27     12.67 o 
   9   5   2      176.77      174.28      6.39 o 
  10   5   2       62.39       57.63      2.95 o 
  11   5   2       31.44       28.13      3.48 o 
  12   5   2       96.71      110.72      6.04 o 
 -11   6   2       49.73       58.07      3.58 o 
 -10   6   2      104.56      100.61      5.81 o 
  -9   6   2       34.64       37.40      4.57 o 
  -8   6   2        2.61       -1.81      1.28 o 
  -7   6   2      526.81      506.53      8.62 o 
  -6   6   2     1248.04     1191.74     16.35 o 
  -5   6   2     1021.82     1053.23     14.34 o 
  -4   6   2      177.73      179.24      3.77 o 
  -3   6   2      208.92      233.10      3.44 o 
  -2   6   2      857.09      876.97      8.24 o 
  -1   6   2       22.38       10.66      0.70 o 
   0   6   2      593.60      559.00      7.64 o 
   1   6   2      140.52      132.22      4.42 o 
   2   6   2     5092.36     5135.02     85.93 o 
   3   6   2      731.30      671.92      9.37 o 
   4   6   2      847.81      870.07      9.40 o 
   5   6   2      717.91      785.15      7.36 o 
   6   6   2      922.71      937.71     10.10 o 
   7   6   2      544.47      508.06      7.57 o 
   8   6   2      166.23      170.35      6.08 o 
   9   6   2       71.67       63.28      4.53 o 
  10   6   2      243.01      224.22      7.73 o 
  11   6   2      204.88      211.97      7.87 o 
  12   6   2       22.94       18.40      3.51 o 
 -10   7   2        6.75        9.78      2.06 o 
  -9   7   2       25.82       19.25      2.09 o 
  -8   7   2       39.14       43.16      2.86 o 
  -7   7   2      326.07      326.77      6.40 o 
  -6   7   2       22.61       18.09      1.64 o 
  -5   7   2      129.94      168.64      4.39 o 
  -4   7   2     1053.78     1028.86     13.85 o 
  -3   7   2        6.58        6.63      0.92 o 
  -2   7   2        0.23       -0.67      0.65 o 
  -1   7   2      611.73      658.62      6.42 o 
   0   7   2     1556.14     1596.25     16.49 o 
   1   7   2     1063.41     1160.08     17.89 o 
   2   7   2       61.19      105.17      4.55 o 
   3   7   2      124.70      137.29      3.35 o 
   4   7   2     1105.89     1179.39     15.60 o 
   5   7   2     2375.82     2250.90     28.04 o 
   6   7   2      171.75      182.71      6.18 o 
   7   7   2       74.42       73.08      4.25 o 
   8   7   2      844.26      859.84     18.30 o 
   9   7   2      328.62      349.48      9.87 o 
  10   7   2      190.08      189.95      7.27 o 
  11   7   2        1.44        0.74      2.81 o 
 -10   8   2       43.68       50.55      3.37 o 
  -9   8   2        9.69       11.25      2.65 o 
  -8   8   2        1.11        2.78      1.50 o 
  -7   8   2      224.28      225.40      6.92 o 
  -6   8   2      377.46      393.54     16.63 o 
  -5   8   2      336.49      312.85      5.75 o 
  -4   8   2      236.55      200.36      3.23 o 
  -3   8   2      780.51      741.76      7.54 o 
  -2   8   2      635.64      619.40      6.44 o 
  -1   8   2     1937.64     1875.13     19.51 o 
   0   8   2       26.50       15.92      1.66 o 
   1   8   2       57.06       63.95      2.61 o 
   2   8   2     1233.71     1191.93     41.14 o 
   3   8   2      907.63      894.02     12.55 o 
   4   8   2      379.93      359.93     27.27 o 
   5   8   2        1.23       -0.57      1.21 o 
   6   8   2        6.78        9.87      2.28 o 
   7   8   2      529.38      492.80     11.97 o 
   8   8   2      168.25      162.21      6.43 o 
   9   8   2        0.70       -0.35      2.39 o 
  10   8   2       47.59       50.64      4.88 o 
  11   8   2      164.95      179.94      7.73 o 
  -9   9   2       36.37       28.84      2.52 o 
  -8   9   2       44.83       37.10      4.72 o 
  -7   9   2      128.44      123.85      3.94 o 
  -6   9   2       16.49        8.58      1.58 o 
  -5   9   2       17.50       10.99      1.28 o 
  -4   9   2      518.35      500.84      5.82 o 
  -3   9   2      672.49      690.62     12.00 o 
  -2   9   2      932.16      918.00     13.31 o 
  -1   9   2        0.17        2.04      1.54 o 
   0   9   2      496.33      471.14     14.80 o 
   1   9   2      334.52      300.72      5.78 o 
   2   9   2      426.57      406.77      7.34 o 
   3   9   2       73.59       56.80      2.77 o 
   4   9   2      303.62      280.59      5.60 o 
   5   9   2      498.91      491.25      8.62 o 
   6   9   2      183.21      183.17      4.59 o 
   7   9   2        7.00        1.65      2.49 o 
   8   9   2       29.27       33.89      3.79 o 
   9   9   2      167.13      164.87      7.09 o 
  10   9   2       99.63      108.23      6.08 o 
  -8  10   2        7.80        9.08      1.86 o 
  -7  10   2        7.66       -0.21      1.45 o 
  -6  10   2       75.98       86.65      3.61 o 
  -5  10   2      153.72      168.42      6.95 o 
  -4  10   2      191.38      216.50      5.34 o 
  -3  10   2      139.37      118.78      3.95 o 
  -2  10   2      200.32      185.32      4.83 o 
  -1  10   2     1057.68     1008.20     14.59 o 
   0  10   2      113.24      104.36      3.56 o 
   1  10   2       72.77       73.06      4.58 o 
   2  10   2       58.43       55.33      2.83 o 
   3  10   2      329.52      326.95      8.46 o 
   4  10   2       88.28       83.30      4.48 o 
   5  10   2       36.17       35.78      2.66 o 
   6  10   2       72.10       78.13      3.43 o 
   7  10   2       95.20       91.06      5.20 o 
   8  10   2       87.49       90.85      5.34 o 
   9  10   2        2.96        5.48      2.84 o 
  -7  11   2       61.29       74.45      5.30 o 
  -6  11   2       10.12       14.08      3.34 o 
  -5  11   2        4.63        6.64      2.84 o 
  -4  11   2       55.56       49.93      3.30 o 
  -3  11   2      172.56      155.56      4.58 o 
  -2  11   2       97.10       81.01      3.44 o 
  -1  11   2       24.24       22.10      2.29 o 
   0  11   2       25.33       25.52      2.39 o 
   1  11   2      131.52      134.10      4.17 o 
   2  11   2      162.64      157.13      4.45 o 
   3  11   2        1.09        0.75      1.50 o 
   4  11   2       24.37       16.66      2.09 o 
   5  11   2      303.50      291.26      6.34 o 
   6  11   2      248.35      257.08      9.18 o 
   7  11   2       11.05       13.20      3.23 o 
   8  11   2        1.94        1.62      2.81 o 
  -6  12   2       24.00       21.04      3.62 o 
  -5  12   2       33.40       24.06      3.79 o 
  -4  12   2       54.49       56.06      3.41 o 
  -3  12   2        5.63        1.23      1.79 o 
  -2  12   2       76.79       59.33      6.15 o 
  -1  12   2      157.44      160.51      4.82 o 
   0  12   2      254.54      248.45      5.95 o 
   1  12   2        0.78       -1.10      1.81 o 
   2  12   2       49.22       42.31      2.95 o 
   3  12   2      161.39      180.49      5.16 o 
   4  12   2       84.58       81.56      6.53 o 
   5  12   2       22.72       19.30      2.31 o 
   6  12   2       23.22       26.11      2.64 o 
   7  12   2       47.37       58.96      5.27 o 
  -4  13   2        9.97       11.23      2.26 o 
  -3  13   2       46.87       52.04      3.31 o 
  -2  13   2       29.44       33.09      2.84 o 
  -1  13   2       27.50       29.73      2.80 o 
   0  13   2       38.77       27.18      2.80 o 
   1  13   2      203.77      192.01      5.46 o 
   2  13   2      106.98      113.34      4.49 o 
   3  13   2       34.10       44.23      8.62 o 
   4  13   2       26.28       20.10      2.46 o 
   5  13   2       44.72       45.09      4.48 o 
  -1  14   2       16.22       11.84      2.38 o 
   0  14   2       96.51      106.22      4.58 o 
   1  14   2       12.65       24.23      2.83 o 
   2  14   2        0.58        3.18      2.58 o 
  -2 -13   3       30.36       30.34      2.73 o 
  -1 -13   3       58.19       60.72      3.64 o 
   0 -13   3       77.70       79.06      3.93 o 
   1 -13   3        0.07        2.18      1.96 o 
   2 -13   3       59.35       75.77      3.80 o 
   3 -13   3      110.63      126.32      6.81 o 
  -4 -12   3       71.21       73.89      3.67 o 
  -3 -12   3      112.54      115.17      4.26 o 
  -2 -12   3       44.06       37.07      2.76 o 
  -1 -12   3        4.15        1.86      1.68 o 
   0 -12   3       42.82       44.83      3.13 o 
   1 -12   3      190.78      204.98      5.47 o 
   2 -12   3       73.39       72.77      3.64 o 
   3 -12   3       14.90       14.30      2.28 o 
   4 -12   3       16.80       11.30      2.14 o 
   5 -12   3       51.78       54.75      4.74 o 
   6 -12   3       52.34       53.87      4.88 o 
  -6 -11   3       36.94       40.84      4.28 o 
  -5 -11   3      122.22      136.71      6.46 o 
  -4 -11   3       78.49       94.52      3.70 o 
  -3 -11   3        0.39        1.51      1.71 o 
  -2 -11   3       44.27       39.76      2.90 o 
  -1 -11   3      209.78      197.68      5.12 o 
   0 -11   3      351.62      363.49     11.10 o 
   1 -11   3        0.06       -1.95      1.69 o 
   2 -11   3        1.01       -1.82      1.64 o 
   3 -11   3      113.46      106.77      4.06 o 
   4 -11   3       70.95       71.25      3.41 o 
   5 -11   3       10.56       12.50      3.13 o 
   6 -11   3       23.34       31.46      4.00 o 
   7 -11   3       93.78       91.20      5.72 o 
  -7 -10   3       59.34       60.51      5.06 o 
  -6 -10   3      102.11      102.23      5.65 o 
  -5 -10   3        0.18        1.44      2.42 o 
  -4 -10   3       82.10       81.58      3.22 o 
  -3 -10   3      233.33      244.65      5.44 o 
  -2 -10   3      265.92      238.69      5.35 o 
  -1 -10   3       14.55       17.61      1.97 o 
   0 -10   3      112.76      115.71      3.80 o 
   1 -10   3      187.16      171.36      8.45 o 
   2 -10   3      229.35      216.44      5.20 o 
   3 -10   3      124.44      130.24      4.15 o 
   4 -10   3       22.27       20.42      2.27 o 
   5 -10   3       35.17       36.17      3.86 o 
   6 -10   3      155.93      151.00      6.50 o 
   7 -10   3        4.66        3.86      2.77 o 
   8 -10   3       11.37       13.59      2.18 o 
  -8  -9   3       24.80       31.08      3.90 o 
  -7  -9   3        1.18       -0.63      2.32 o 
  -6  -9   3       71.09       72.38      4.95 o 
  -5  -9   3      221.02      201.19      7.13 o 
  -4  -9   3      153.08      159.57      4.20 o 
  -3  -9   3       86.18       80.18      3.20 o 
  -2  -9   3      234.24      208.97      4.78 o 
  -1  -9   3      398.26      351.77      6.47 o 
   0  -9   3      450.25      461.69      7.88 o 
   1  -9   3       48.23       39.86      2.56 o 
   2  -9   3       34.64       36.15      7.92 o 
   3  -9   3      550.02      518.18      8.67 o 
   4  -9   3      637.87      609.46     10.41 o 
   5  -9   3      220.56      206.91      3.88 o 
   6  -9   3        0.91       -1.06      1.15 o 
   7  -9   3      174.45      176.26      4.62 o 
   8  -9   3      185.05      198.36      5.08 o 
   9  -9   3       90.21       86.45      3.75 o 
  -9  -8   3        0.07        1.23      2.60 o 
  -8  -8   3      120.37      124.14      5.86 o 
  -7  -8   3       89.84       79.86      4.71 o 
  -6  -8   3      246.24      242.10      7.76 o 
  -5  -8   3       52.82       43.97      3.93 o 
  -4  -8   3      213.77      189.87      4.37 o 
  -3  -8   3     1326.72     1362.24     18.06 o 
  -2  -8   3     1089.94     1100.49     14.93 o 
  -1  -8   3       72.64       71.96      4.86 o 
   0  -8   3       13.59       10.64      1.49 o 
   1  -8   3     1452.82     1376.85     14.40 o 
   2  -8   3     1731.28     1695.70     17.47 o 
   3  -8   3     1152.15     1186.92     11.42 o 
   4  -8   3        9.16        9.97      1.34 o 
   5  -8   3        3.41        3.55      1.08 o 
   6  -8   3      257.04      267.55      5.44 o 
   7  -8   3      132.97      131.09      3.97 o 
   8  -8   3       13.12       10.68      4.48 o 
   9  -8   3       22.80       17.97      2.12 o 
  10  -8   3       79.91       76.27      8.53 o 
  -9  -7   3      183.28      195.43      7.41 o 
  -8  -7   3      215.50      213.41      7.59 o 
  -7  -7   3      118.64      119.19      5.55 o 
  -6  -7   3       27.32       26.37      2.95 o 
  -5  -7   3      633.23      589.61     13.03 o 
  -4  -7   3     1599.29     1651.49     21.18 o 
  -3  -7   3     1702.23     1707.74     23.55 o 
  -2  -7   3        2.14        0.85      1.12 o 
  -1  -7   3      135.61      139.85      3.42 o 
   0  -7   3      824.14      835.65     11.55 o 
   1  -7   3      321.00      305.19      4.16 o 
   2  -7   3       24.28       17.43      1.81 o 
   3  -7   3     1005.82      968.86      9.30 o 
   4  -7   3     1668.70     1695.65     18.33 o 
   5  -7   3      347.58      377.95      6.48 o 
   6  -7   3       58.93       64.16      2.64 o 
   7  -7   3       35.32       27.28      2.06 o 
   8  -7   3       57.16       47.31      2.80 o 
   9  -7   3      164.03      169.78      4.78 o 
  10  -7   3       24.76       24.59      2.34 o 
  11  -7   3       13.62       11.79      2.02 o 
 -10  -6   3      111.01      122.63      6.36 o 
  -9  -6   3      105.06      115.89      5.86 o 
  -8  -6   3        4.83        5.72      2.39 o 
  -7  -6   3      248.76      241.39      7.41 o 
  -6  -6   3      859.59      849.16     17.31 o 
  -5  -6   3      360.16      361.61      6.14 o 
  -4  -6   3       67.21       60.89      2.51 o 
  -3  -6   3      211.85      244.63      4.06 o 
  -2  -6   3     1121.31     1133.90     14.71 o 
  -1  -6   3     1030.99      987.41     12.96 o 
   0  -6   3      148.27      162.61      3.46 o 
   1  -6   3      959.68      976.71     12.96 o 
   2  -6   3     1232.93     1288.07     11.63 o 
   3  -6   3      855.70      853.57      8.20 o 
   4  -6   3      119.45      132.13      2.73 o 
   5  -6   3      221.82      188.00      3.36 o 
   6  -6   3     1348.03     1307.81     17.57 o 
   7  -6   3      271.52      237.21      5.05 o 
   8  -6   3       78.23       72.84      3.13 o 
   9  -6   3        3.64       -1.61      1.53 o 
  10  -6   3      210.88      226.18      7.60 o 
  11  -6   3      131.13      131.83      4.50 o 
 -10  -5   3        5.52       -0.35      2.67 o 
  -9  -5   3      166.58      162.77      6.43 o 
  -8  -5   3      449.05      487.22      8.41 o 
  -7  -5   3      295.28      310.95      5.93 o 
  -6  -5   3        2.08        4.83      1.26 o 
  -5  -5   3      208.78      184.34      3.86 o 
  -4  -5   3      768.02      768.79     10.70 o 
  -3  -5   3      442.24      404.14      4.99 o 
  -2  -5   3     1198.66     1299.63     16.32 o 
  -1  -5   3      302.38      260.33      4.30 o 
   0  -5   3     1645.49     1794.12     21.98 o 
   1  -5   3     2947.46     2917.09     34.91 o 
   2  -5   3      218.81      168.97      2.41 o 
   3  -5   3      563.61      466.29      6.18 o 
   4  -5   3     6023.12     5803.25     69.66 o 
   5  -5   3     3205.84     3219.81     33.10 o 
   6  -5   3      670.41      717.01      8.60 o 
   7  -5   3        0.55        1.14      1.31 o 
   8  -5   3      511.77      475.32      8.20 o 
   9  -5   3      338.18      347.01      6.87 o 
  10  -5   3      130.92      121.91      7.57 o 
  11  -5   3        0.46       -1.68      1.55 o 
  12  -5   3       31.30       25.81      2.54 o 
 -11  -4   3       61.96       78.42      3.76 o 
 -10  -4   3       91.89       87.70      3.64 o 
  -9  -4   3      148.44      153.03      4.42 o 
  -8  -4   3        1.02        0.25      1.40 o 
  -7  -4   3      445.67      465.75      7.79 o 
  -6  -4   3      628.59      633.81      9.53 o 
  -5  -4   3     1029.40     1055.94     14.28 o 
  -4  -4   3       49.15       41.56      1.82 o 
  -3  -4   3      152.21      159.27      3.18 o 
  -2  -4   3    12134.84    12087.94    119.47 o 
  -1  -4   3     8480.59     9081.16     91.05 o 
   0  -4   3     3395.13     3666.46     36.39 o 
   1  -4   3      321.23      273.24      6.05 o 
   2  -4   3     1599.57     1496.71     13.32 o 
   3  -4   3     1996.48     2176.80     18.98 o 
   4  -4   3      666.26      720.59      7.08 o 
   5  -4   3       32.55       16.52      1.03 o 
   6  -4   3      374.82      346.70      4.73 o 
   7  -4   3     1763.40     1806.78     30.80 o 
   8  -4   3      623.33      615.80      9.79 o 
   9  -4   3      113.80      117.67      6.43 o 
  10  -4   3       64.23       51.98      3.06 o 
  11  -4   3      120.65      120.06      4.19 o 
  12  -4   3       74.66       95.02      4.48 o 
 -11  -3   3       51.62       52.87      3.29 o 
 -10  -3   3       25.00       18.28      2.19 o 
  -9  -3   3      154.94      140.90      4.23 o 
  -8  -3   3      829.84      821.70     12.36 o 
  -7  -3   3      755.38      753.63      9.27 o 
  -6  -3   3       83.01       66.75      2.56 o 
  -5  -3   3        9.67        5.30      1.51 o 
  -4  -3   3     1582.61     1571.07     20.07 o 
  -3  -3   3     2564.20     2601.57     26.40 o 
  -2  -3   3     2224.36     2356.40     23.30 o 
  -1  -3   3     3317.45     3591.09     35.51 o 
   0  -3   3     4021.59     3990.30     39.64 o 
   1  -3   3    14091.38    14054.42    149.93 o 
   2  -3   3     5107.70     5410.29     55.85 o 
   3  -3   3     1274.71     1302.76     11.87 o 
   4  -3   3     1427.53     1572.32     14.23 o 
   5  -3   3     1901.17     1958.68     17.59 o 
   6  -3   3     1171.81     1149.73     12.62 o 
   7  -3   3      586.99      578.70      9.00 o 
   8  -3   3      116.00      111.18      3.43 o 
   9  -3   3      225.03      210.71      4.97 o 
  10  -3   3      286.83      276.75      6.07 o 
  11  -3   3       21.80       16.17      2.08 o 
  12  -3   3        0.68       -0.58      1.53 o 
 -11  -2   3       26.22       29.24      2.63 o 
 -10  -2   3      319.00      324.25     11.31 o 
  -9  -2   3      472.69      476.22     12.47 o 
  -8  -2   3       89.42       80.31      4.49 o 
  -7  -2   3      437.68      426.69     12.98 o 
  -6  -2   3      509.23      562.98      8.80 o 
  -5  -2   3     3093.22     2857.91    435.49 o 
  -4  -2   3      164.91      151.62      2.18 o 
  -3  -2   3      124.65      114.02      1.96 o 
  -2  -2   3     1662.07     1694.44     20.96 o 
  -1  -2   3     4662.99     4687.20     50.43 o 
   0  -2   3     4965.14     5189.18     45.98 o 
   1  -2   3     8239.81     8304.88     73.05 o 
   2  -2   3      131.34      168.23      2.36 o 
   3  -2   3     1832.32     1929.49     17.12 o 
   4  -2   3     3123.34     2922.53     25.94 o 
   5  -2   3        0.56        1.53      1.29 o 
   6  -2   3      569.19      575.63      6.09 o 
   7  -2   3     2409.97     2353.78     29.67 o 
   8  -2   3      290.13      273.74      5.47 o 
   9  -2   3       35.55       30.21      2.20 o 
  10  -2   3        2.48       -0.61      1.38 o 
  11  -2   3      121.99      109.24      3.88 o 
  12  -2   3      105.78       89.86      3.85 o 
  13  -2   3       48.36       39.74      6.78 o 
 -11  -1   3      138.29      141.52      7.06 o 
 -10  -1   3      189.33      190.05      7.76 o 
  -9  -1   3       39.64       34.87      3.86 o 
  -8  -1   3       31.04       35.54      3.48 o 
  -7  -1   3      888.20      896.19     18.96 o 
  -6  -1   3      463.91      458.84      7.69 o 
  -5  -1   3      198.95      165.21      2.78 o 
  -4  -1   3      502.29      588.56      6.93 o 
  -3  -1   3      246.31      269.75      3.58 o 
  -2  -1   3     1170.85     1152.93     15.32 o 
  -1  -1   3     8880.54     9010.89     92.73 o 
   0  -1   3     1374.20     1395.29     12.29 o 
   1  -1   3    29424.06    24190.86    274.36 o 
   2  -1   3    12976.42    13548.89    140.67 o 
   3  -1   3      889.25      981.41     10.55 o 
   4  -1   3        5.38        2.36      2.88 o 
   5  -1   3     4131.88     4284.80     53.29 o 
   6  -1   3      895.04     1040.06     13.22 o 
   7  -1   3       65.77       73.24      3.27 o 
   8  -1   3      630.71      588.37     17.28 o 
   9  -1   3      532.01      486.90     10.54 o 
  10  -1   3      551.24      526.66     13.24 o 
  11  -1   3      102.99       86.97      3.66 o 
  12  -1   3       17.11       17.66      2.17 o 
  13  -1   3       63.19       64.66      3.47 o 
 -11   0   3        2.50        0.28      2.32 o 
 -10   0   3      173.06      181.34      7.69 o 
  -9   0   3       28.77       19.81      2.91 o 
  -8   0   3      522.89      489.47      8.83 o 
  -7   0   3        6.83       16.41      1.86 o 
  -6   0   3      512.32      533.76      5.61 o 
  -5   0   3     5295.96     5358.12     56.40 o 
  -4   0   3     2003.62     2040.22     26.35 o 
  -3   0   3        0.23        7.79      0.60 o 
  -2   0   3      204.40      195.60      3.19 o 
  -1   0   3      816.96      867.61     11.56 o 
   0   0   3      466.36      502.54      6.98 o 
   1   0   3    11488.06    12479.79    160.19 o 
   2   0   3     5540.96     5615.23     59.19 o 
   3   0   3     1630.01     1741.66     19.10 o 
   4   0   3     5882.81     6052.33     60.84 o 
   5   0   3      286.90      263.06      5.25 o 
   6   0   3      241.61      307.95      3.97 o 
   7   0   3     2109.15     2214.69     22.60 o 
   8   0   3     2666.30     2671.15     33.49 o 
   9   0   3      870.32      855.80     20.47 o 
  10   0   3       83.39       84.72      3.38 o 
  11   0   3      224.43      196.67      5.08 o 
  12   0   3      210.83      216.61      5.62 o 
  13   0   3       66.99       72.88      5.58 o 
 -11   1   3       98.96      102.82      6.32 o 
 -10   1   3       37.66       28.27      3.51 o 
  -9   1   3      109.81      120.47      4.01 o 
  -8   1   3       20.21       12.99      1.73 o 
  -7   1   3      843.46      782.82     11.60 o 
  -6   1   3      167.26      164.48      2.27 o 
  -5   1   3       11.07       11.46      0.66 o 
  -4   1   3     4971.06     5171.09     45.80 o 
  -3   1   3     4166.61     4313.64     46.18 o 
  -2   1   3     5116.39     4793.83     61.86 o 
  -1   1   3     2019.66     2022.10     26.20 o 
   0   1   3      995.84     1202.26     12.41 o 
   1   1   3    25157.37    21459.27    549.20 o 
   2   1   3    22898.76    19217.33    193.62 o 
   3   1   3      229.05      153.39      3.11 o 
   4   1   3      998.19      878.37      9.26 o 
   5   1   3     1775.11     1971.09     19.93 o 
   6   1   3     1728.33     1597.15     17.88 o 
   7   1   3     2147.07     2104.21     22.04 o 
   8   1   3       44.69       45.23      4.30 o 
   9   1   3      254.67      252.40      5.20 o 
  10   1   3      531.11      541.53      9.07 o 
  11   1   3      253.54      272.28      6.05 o 
  12   1   3        6.47        2.95      1.67 o 
  13   1   3       11.73       10.91      2.03 o 
 -11   2   3        3.56        1.72      2.60 o 
 -10   2   3      276.33      288.88      6.62 o 
  -9   2   3      422.12      406.94      7.76 o 
  -8   2   3      720.88      771.84     11.92 o 
  -7   2   3      108.85       98.14      3.27 o 
  -6   2   3      799.13      800.01     11.51 o 
  -5   2   3     3564.55     3685.53     36.76 o 
  -4   2   3     7688.38     7508.16     66.94 o 
  -3   2   3     6720.57     7063.75     62.85 o 
  -2   2   3     3654.16     3574.05     44.18 o 
  -1   2   3     3174.87     3502.27     41.28 o 
   0   2   3     1125.52     1224.15     34.34 o 
   1   2   3     6562.63     7218.02    122.00 o 
   2   2   3     1382.66     1731.00     20.47 o 
   3   2   3     6955.24     7736.35    107.27 o 
   4   2   3     4237.82     4300.31     42.20 o 
   5   2   3      689.97      678.64      9.14 o 
   6   2   3        4.14        2.93      0.93 o 
   7   2   3        1.53       -2.20      1.86 o 
   8   2   3     1297.77     1345.42     14.46 o 
   9   2   3      254.91      289.17      5.65 o 
  10   2   3       33.92       36.16      2.45 o 
  11   2   3       84.25       71.98      3.35 o 
  12   2   3      107.89       98.60      3.75 o 
  13   2   3       97.01       94.82      3.39 o 
 -11   3   3      102.42      109.12      4.32 o 
 -10   3   3      333.66      354.11      7.49 o 
  -9   3   3       93.44       91.15      4.18 o 
  -8   3   3       81.04       86.58      3.32 o 
  -7   3   3      673.80      679.58     13.15 o 
  -6   3   3      518.54      489.25      7.89 o 
  -5   3   3      472.15      424.91      6.86 o 
  -4   3   3      265.63      366.81      4.59 o 
  -3   3   3     1118.11     1164.33     12.19 o 
  -2   3   3     8220.91     8805.18    112.04 o 
  -1   3   3     6049.47     6183.56     62.80 o 
   0   3   3      383.92      292.32      4.25 o 
   1   3   3      729.11      988.68     12.13 o 
   2   3   3     6092.11     6839.53     82.89 o 
   3   3   3     3016.14     3183.50     27.10 o 
   4   3   3      155.79      133.43      2.05 o 
   5   3   3     3164.70     3314.24     40.58 o 
   6   3   3     1250.95     1436.72     14.87 o 
   7   3   3     1145.97     1172.57     16.26 o 
   8   3   3      190.20      173.16      3.26 o 
   9   3   3      200.26      220.45      4.13 o 
  10   3   3      199.14      195.80      3.77 o 
  11   3   3      387.73      400.16      7.34 o 
  12   3   3       27.58       26.04      1.86 o 
  13   3   3        0.07       -2.31      1.54 o 
 -11   4   3       63.33       64.02      3.61 o 
 -10   4   3        6.90        5.08      1.79 o 
  -9   4   3      244.40      232.06      5.63 o 
  -8   4   3      277.52      286.14      6.12 o 
  -7   4   3      487.92      463.08      7.98 o 
  -6   4   3       29.98       30.77      2.79 o 
  -5   4   3      125.67      116.30      2.21 o 
  -4   4   3     1169.06     1162.01     12.40 o 
  -3   4   3     1402.35     1486.49     15.39 o 
  -2   4   3      710.52      919.60      9.76 o 
  -1   4   3     2591.79     2709.30     26.79 o 
   0   4   3     4174.27     4077.18     41.16 o 
   1   4   3      334.15      247.11      3.86 o 
   2   4   3      213.37      165.58      4.11 o 
   3   4   3     2715.74     2800.58     52.08 o 
   4   4   3     4923.42     5243.94     44.54 o 
   5   4   3     6031.46     6285.19     62.11 o 
   6   4   3      171.77      155.37      2.61 o 
   7   4   3       27.50       28.29      4.83 o 
   8   4   3     1138.99     1144.61     12.56 o 
   9   4   3      381.61      376.03      5.36 o 
  10   4   3      421.60      410.30      9.22 o 
  11   4   3        6.88        4.03      1.27 o 
  12   4   3       97.58      105.15      3.21 o 
 -11   5   3       25.80       14.37      2.37 o 
 -10   5   3      130.69      138.57      4.63 o 
  -9   5   3       17.55       20.16      2.14 o 
  -8   5   3        0.04        1.14      2.00 o 
  -7   5   3       56.02       56.35      2.73 o 
  -6   5   3      328.15      359.74      6.47 o 
  -5   5   3       37.32       46.28      2.23 o 
  -4   5   3       10.68        6.95      0.91 o 
  -3   5   3     3272.54     3411.81     41.30 o 
  -2   5   3     3262.88     3508.03     34.46 o 
  -1   5   3     7333.90     7238.76     72.82 o 
   0   5   3        0.40        3.00      1.40 o 
   1   5   3      814.22      839.26      8.88 o 
   2   5   3     7567.81     7797.98     95.39 o 
   3   5   3     4895.15     5079.67     61.77 o 
   4   5   3     2071.54     2156.27     18.41 o 
   5   5   3       22.13       34.29      4.21 o 
   6   5   3     2369.85     2395.93     31.35 o 
   7   5   3     1149.02     1198.75     13.74 o 
   8   5   3      669.81      703.65      8.32 o 
   9   5   3       13.58       10.24      1.55 o 
  10   5   3       19.86       17.83      1.47 o 
  11   5   3      212.54      221.62      7.76 o 
  12   5   3       77.95       86.39      5.72 o 
 -10   6   3       28.04       16.20      2.34 o 
  -9   6   3      205.83      202.77     12.52 o 
  -8   6   3      351.29      379.81      9.18 o 
  -7   6   3      743.95      755.40     22.49 o 
  -6   6   3        0.13        0.07      1.15 o 
  -5   6   3       26.64       34.29      1.59 o 
  -4   6   3     1206.29     1233.66     16.29 o 
  -3   6   3     1187.47     1146.06     12.31 o 
  -2   6   3       87.20       77.20      2.14 o 
  -1   6   3      105.46      117.34      2.30 o 
   0   6   3     4139.66     4412.42     43.71 o 
   1   6   3     2052.17     2128.55     31.18 o 
   2   6   3     3451.63     3383.40     45.62 o 
   3   6   3       12.02       35.22      2.74 o 
   4   6   3      649.59      733.76      7.85 o 
   5   6   3     2094.66     2124.19     18.31 o 
   6   6   3      277.41      283.80      3.82 o 
   7   6   3       33.50       25.80      1.70 o 
   8   6   3      265.43      251.40      7.48 o 
   9   6   3      352.35      362.55      9.73 o 
  10   6   3      244.65      219.97      7.55 o 
  11   6   3       31.79       33.40      3.79 o 
  12   6   3       19.22       19.10      3.58 o 
 -10   7   3       92.95      104.50      4.32 o 
  -9   7   3      100.83      107.41      4.19 o 
  -8   7   3        7.05        3.29      1.84 o 
  -7   7   3       35.02       32.18      2.31 o 
  -6   7   3      908.11      874.50     12.81 o 
  -5   7   3      301.92      277.87      5.34 o 
  -4   7   3      446.63      419.19      6.79 o 
  -3   7   3       36.07       32.70      1.38 o 
  -2   7   3      151.76      162.49      2.94 o 
  -1   7   3     1766.30     1879.94     19.40 o 
   0   7   3     1393.67     1296.97     13.68 o 
   1   7   3      160.50      137.65      3.33 o 
   2   7   3      747.72      846.41     11.62 o 
   3   7   3     2100.84     1984.35     24.74 o 
   4   7   3      490.96      462.97      7.35 o 
   5   7   3      255.56      278.84      5.31 o 
   6   7   3      788.66      761.13     15.80 o 
   7   7   3      214.36      209.89      6.74 o 
   8   7   3      578.82      563.14     13.17 o 
   9   7   3        5.73        2.74      2.32 o 
  10   7   3       23.08       24.86      3.44 o 
  11   7   3      105.53       99.45      5.97 o 
  -9   8   3       19.53        9.47      1.92 o 
  -8   8   3      147.84      126.59      4.16 o 
  -7   8   3      386.51      381.44     10.92 o 
  -6   8   3       85.43      119.71      3.81 o 
  -5   8   3       49.97       58.05      2.62 o 
  -4   8   3      289.15      288.12      5.29 o 
  -3   8   3      931.91      933.88      9.20 o 
  -2   8   3        0.52        1.34      0.89 o 
  -1   8   3      152.70      140.35      2.75 o 
   0   8   3     1115.90     1059.08     11.57 o 
   1   8   3      428.28      386.35      8.83 o 
   2   8   3     1140.33     1121.86     15.12 o 
   3   8   3        0.05       -0.79      1.09 o 
   4   8   3      126.73      128.07      3.55 o 
   5   8   3      330.87      316.61      5.91 o 
   6   8   3      135.60      113.52      3.90 o 
   7   8   3      173.08      153.39      6.18 o 
   8   8   3      152.71      135.24      5.79 o 
   9   8   3      254.97      252.67      8.29 o 
  10   8   3      136.75      139.20      6.67 o 
  11   8   3       60.89       68.55      5.20 o 
  -9   9   3       32.02       30.64      3.76 o 
  -8   9   3        2.14        2.19      1.70 o 
  -7   9   3       25.05       11.75      2.62 o 
  -6   9   3      273.53      293.50      6.04 o 
  -5   9   3      210.44      229.44      4.13 o 
  -4   9   3      344.96      345.74      5.43 o 
  -3   9   3        0.02        0.32      1.04 o 
  -2   9   3      119.91      116.69      5.27 o 
  -1   9   3      892.92      865.56     12.62 o 
   0   9   3      381.82      384.94     13.17 o 
   1   9   3        1.23       -1.24      1.17 o 
   2   9   3       18.66       23.24      2.01 o 
   3   9   3      871.26      847.14     14.66 o 
   4   9   3      161.90      167.87      4.16 o 
   5   9   3      191.24      184.46      4.44 o 
   6   9   3       66.59       67.32      4.20 o 
   7   9   3      322.13      321.07      9.24 o 
   8   9   3      218.84      221.55      7.76 o 
   9   9   3       57.64       68.30      4.85 o 
  10   9   3        2.03       -1.02      2.60 o 
  -8  10   3       21.61       20.24      2.28 o 
  -7  10   3       30.02       27.87      2.32 o 
  -6  10   3       62.12       68.74      3.11 o 
  -5  10   3       17.17        9.80      2.95 o 
  -4  10   3      122.99      100.48      3.76 o 
  -3  10   3      305.38      271.73      7.71 o 
  -2  10   3      119.13      108.14      3.72 o 
  -1  10   3       41.30       45.46      2.89 o 
   0  10   3      374.32      377.28      7.14 o 
   1  10   3      625.80      575.43      9.38 o 
   2  10   3      513.30      492.00      9.83 o 
   3  10   3       68.31       65.55      2.90 o 
   4  10   3       12.27       15.35      1.97 o 
   5  10   3      251.67      246.42      5.60 o 
   6  10   3      669.74      661.65     34.03 o 
   7  10   3       74.80       78.45      5.27 o 
   8  10   3        0.42       -1.79      2.35 o 
   9  10   3       51.01       54.43      4.71 o 
  -7  11   3        1.88       -2.49      2.46 o 
  -6  11   3       66.25       60.30      4.88 o 
  -5  11   3      199.34      206.73      8.04 o 
  -4  11   3      170.39      197.07      5.47 o 
  -3  11   3       98.67      141.46      4.42 o 
  -2  11   3       28.18       19.39      2.13 o 
  -1  11   3      225.35      196.48      5.04 o 
   0  11   3      604.21      570.77      9.63 o 
   1  11   3       40.58       47.46      2.85 o 
   2  11   3        0.45       -0.23      1.50 o 
   3  11   3      304.71      268.00      5.95 o 
   4  11   3      156.27      150.70      4.43 o 
   5  11   3      163.79      165.87      4.80 o 
   6  11   3        0.65        0.93      1.70 o 
   7  11   3       78.06       76.41      5.13 o 
   8  11   3       76.79       68.09      5.09 o 
  -6  12   3       67.97       99.52      6.32 o 
  -5  12   3        1.49        2.53      2.77 o 
  -4  12   3        1.20       -1.23      2.98 o 
  -3  12   3      154.76      170.53      7.30 o 
  -2  12   3      135.00      145.70      4.66 o 
  -1  12   3       17.13       18.20      2.23 o 
   0  12   3        2.62        0.55      1.69 o 
   1  12   3      211.59      195.17      5.26 o 
   2  12   3      135.50      141.65      7.20 o 
   3  12   3       70.67       70.21      3.40 o 
   4  12   3        5.20        3.41      2.27 o 
   5  12   3       51.28       38.37      2.91 o 
   6  12   3      107.14      104.31      4.16 o 
   7  12   3       62.01       60.86      5.06 o 
  -4  13   3       36.09       31.07      3.88 o 
  -3  13   3       51.08       58.39      3.47 o 
  -2  13   3        1.15       -0.20      2.19 o 
  -1  13   3        5.98        2.21      1.91 o 
   0  13   3      115.91      109.81      6.44 o 
   1  13   3       41.04       46.54      3.33 o 
   2  13   3       13.25       10.93      2.34 o 
   3  13   3       78.58       66.55      3.68 o 
   4  13   3      175.17      175.67      5.34 o 
   5  13   3       29.92       33.28      2.93 o 
   6  13   3        3.20        5.63      2.13 o 
  -1  14   3       18.94       21.77      2.70 o 
   0  14   3       15.54       23.34      3.14 o 
   1  14   3       39.98       39.58      3.23 o 
   2  14   3       74.85       80.03      4.10 o 
   3  14   3      139.13      148.72      5.18 o 
   0 -13   4        0.27        3.11      1.81 o 
   1 -13   4       81.24       77.22      7.60 o 
  -3 -12   4        0.65        1.28      1.70 o 
  -2 -12   4       36.23       38.03      2.83 o 
  -1 -12   4       48.97       47.55      3.21 o 
   0 -12   4      103.33      107.73      4.17 o 
   1 -12   4       15.67       11.26      2.19 o 
   2 -12   4        1.84        0.86      1.75 o 
   3 -12   4       64.59       71.79      3.63 o 
   4 -12   4      134.34      141.72      4.73 o 
   5 -12   4       29.89       32.31      4.21 o 
  -5 -11   4        4.34        4.32      2.63 o 
  -4 -11   4       39.85       37.32      3.20 o 
  -3 -11   4      196.18      196.92      6.43 o 
  -2 -11   4      229.38      211.61      5.34 o 
  -1 -11   4       38.75       38.96      2.84 o 
   0 -11   4        0.10        2.00      1.86 o 
   1 -11   4      255.74      265.28      8.20 o 
   2 -11   4      125.02      117.16      4.19 o 
   3 -11   4      107.19      107.71      4.83 o 
   4 -11   4        5.36        8.52      1.96 o 
   5 -11   4       49.85       49.69      4.60 o 
   6 -11   4      141.60      155.53      7.20 o 
   7 -11   4      108.23       98.89      5.97 o 
  -6 -10   4       13.46       15.98      3.02 o 
  -5 -10   4      160.92      175.13      7.06 o 
  -4 -10   4      241.76      230.48      5.31 o 
  -3 -10   4      103.57      106.26      3.73 o 
  -2 -10   4       13.39       12.91      3.34 o 
  -1 -10   4      224.16      213.98      5.11 o 
   0 -10   4      617.41      622.13     11.99 o 
   1 -10   4      346.88      329.74      9.31 o 
   2 -10   4       89.77       90.94      3.58 o 
   3 -10   4       45.85       41.24      2.95 o 
   4 -10   4      124.57      112.49      3.91 o 
   5 -10   4       32.87       30.13      3.69 o 
   6 -10   4       40.20       48.95      4.67 o 
   7 -10   4       39.02       41.72      4.39 o 
   8 -10   4       86.36       88.51      3.92 o 
  -7  -9   4      121.83      127.12      6.29 o 
  -6  -9   4      210.25      232.86      8.04 o 
  -5  -9   4      180.42      189.67      7.02 o 
  -4  -9   4        4.05        0.44      1.45 o 
  -3  -9   4       47.05       52.39      2.67 o 
  -2  -9   4      684.81      683.01     10.43 o 
  -1  -9   4      180.49      200.95      4.71 o 
   0  -9   4       29.69       33.26      2.30 o 
   1  -9   4      234.60      217.70      4.96 o 
   2  -9   4      237.52      217.45      6.25 o 
   3  -9   4      455.38      483.23      8.33 o 
   4  -9   4       10.67       11.01      1.16 o 
   5  -9   4       96.67       78.32      2.59 o 
   6  -9   4      413.92      424.60      6.27 o 
   7  -9   4      167.45      169.17      3.84 o 
   8  -9   4       30.59       26.00      3.16 o 
   9  -9   4        0.37        0.23      1.67 o 
  -8  -8   4      170.89      172.92      7.20 o 
  -7  -8   4       99.08      101.07      5.51 o 
  -6  -8   4        6.86        6.08      2.39 o 
  -5  -8   4      416.77      400.61     10.39 o 
  -4  -8   4      395.30      407.69     10.18 o 
  -3  -8   4      192.49      187.09      4.38 o 
  -2  -8   4       37.22       33.80      2.23 o 
  -1  -8   4      304.79      304.74      5.65 o 
   0  -8   4      607.20      590.62     10.22 o 
   1  -8   4      369.16      383.93      5.16 o 
   2  -8   4       80.43       89.59      2.38 o 
   3  -8   4       10.88        6.91      1.11 o 
   4  -8   4      273.92      266.34      3.72 o 
   5  -8   4      708.94      666.53      7.32 o 
   6  -8   4      124.88      117.54      3.53 o 
   7  -8   4      145.89      158.15      4.38 o 
   8  -8   4      303.26      303.19      6.47 o 
   9  -8   4      227.99      236.94      5.72 o 
  10  -8   4      177.26      189.45      5.51 o 
  -9  -7   4       26.71       19.07      3.48 o 
  -8  -7   4        0.60        0.18      1.75 o 
  -7  -7   4      183.38      169.65      6.36 o 
  -6  -7   4      509.81      503.79     12.01 o 
  -5  -7   4      631.90      618.87     13.59 o 
  -4  -7   4        5.26        8.25      2.28 o 
  -3  -7   4       83.74       77.88      2.95 o 
  -2  -7   4     1695.50     1651.85     20.98 o 
  -1  -7   4      572.62      569.69      8.50 o 
   0  -7   4       43.94       38.95      2.16 o 
   1  -7   4      359.38      327.23      5.64 o 
   2  -7   4     1278.72     1216.91     12.88 o 
   3  -7   4     1978.57     1924.62     19.60 o 
   4  -7   4     1292.63     1232.85     11.63 o 
   5  -7   4       10.88        9.92      1.13 o 
   6  -7   4      244.81      226.16      4.88 o 
   7  -7   4      315.90      312.88      6.13 o 
   8  -7   4      202.74      204.43      5.10 o 
   9  -7   4       11.77        8.49      1.86 o 
  10  -7   4       68.78       88.10      3.95 o 
  11  -7   4       83.96       77.57      3.78 o 
  -9  -6   4       54.89       56.96      4.85 o 
  -8  -6   4      341.08      366.11      7.42 o 
  -7  -6   4      410.39      403.53     10.39 o 
  -6  -6   4      156.97      158.48      5.90 o 
  -5  -6   4      256.04      266.36      5.16 o 
  -4  -6   4      593.18      629.96      9.34 o 
  -3  -6   4     1700.17     1666.14     17.32 o 
  -2  -6   4     1009.71     1041.88     13.68 o 
  -1  -6   4       21.35       11.97      1.79 o 
   0  -6   4     1232.42     1268.19     16.23 o 
   1  -6   4     2164.32     2178.10     28.67 o 
   2  -6   4      465.90      492.66      7.49 o 
   3  -6   4       12.95        9.25      0.80 o 
   4  -6   4      545.66      521.87      5.75 o 
   5  -6   4     1503.05     1450.90     15.91 o 
   6  -6   4      353.87      403.87      5.66 o 
   7  -6   4      160.73      153.36      4.01 o 
   8  -6   4      121.16      107.82      3.63 o 
   9  -6   4      259.74      239.04      5.60 o 
  10  -6   4      319.08      329.97      7.11 o 
  11  -6   4       29.81       35.78      3.23 o 
 -10  -5   4      131.78      136.11      6.67 o 
  -9  -5   4      177.75      187.21      7.16 o 
  -8  -5   4       57.17       50.39      2.77 o 
  -7  -5   4      124.27      139.30      3.26 o 
  -6  -5   4      757.13      755.15     11.16 o 
  -5  -5   4     1407.40     1512.76     19.95 o 
  -4  -5   4      649.79      611.81      8.98 o 
  -3  -5   4        4.53        3.26      0.95 o 
  -2  -5   4     2648.85     2712.88     27.15 o 
  -1  -5   4     2199.86     2280.75     22.97 o 
   0  -5   4     3252.40     3489.84     34.46 o 
   1  -5   4      506.81      577.70      6.74 o 
   2  -5   4     2534.82     2573.34     25.78 o 
   3  -5   4     1390.59     1519.74     12.21 o 
   4  -5   4     2049.23     2251.30     20.35 o 
   5  -5   4      356.35      373.74      5.16 o 
   6  -5   4      202.31      203.16      3.49 o 
   7  -5   4       27.69       34.81      2.31 o 
   8  -5   4      290.63      264.55      5.68 o 
   9  -5   4        1.36       -1.99      1.33 o 
  10  -5   4       83.62       77.20      3.54 o 
  11  -5   4      130.31      137.28      4.59 o 
  12  -5   4       98.97      118.69      4.49 o 
 -10  -4   4      100.11       96.83      3.82 o 
  -9  -4   4        4.47        1.68      1.54 o 
  -8  -4   4      542.69      554.98      9.31 o 
  -7  -4   4      860.72      842.35     10.35 o 
  -6  -4   4      142.45      140.30      3.40 o 
  -5  -4   4       35.00       25.61      1.86 o 
  -4  -4   4      868.07      899.19     12.27 o 
  -3  -4   4     1371.04     1364.13     14.55 o 
  -2  -4   4      234.05      213.75      3.10 o 
  -1  -4   4      711.26      794.58      8.61 o 
   0  -4   4       57.57       83.83      1.80 o 
   1  -4   4      687.27      657.35      7.27 o 
   2  -4   4     1034.22     1185.42     10.96 o 
   3  -4   4        6.06        8.73      0.66 o 
   4  -4   4      790.70      791.81      7.76 o 
   5  -4   4     2047.41     1996.21     18.11 o 
   6  -4   4      960.93      963.85      9.36 o 
   7  -4   4     2034.44     1963.27     25.37 o 
   8  -4   4      322.09      299.80      8.09 o 
   9  -4   4       98.39       87.83      3.42 o 
  10  -4   4      308.45      313.20      6.65 o 
  11  -4   4       33.63       22.65      2.31 o 
  12  -4   4        1.77        1.57      1.72 o 
 -11  -3   4        0.85       -2.03      1.67 o 
 -10  -3   4      142.38      149.48      4.73 o 
  -9  -3   4      185.95      197.06      4.99 o 
  -8  -3   4      146.88      160.35      4.29 o 
  -7  -3   4       46.99       50.81      2.17 o 
  -6  -3   4      218.20      221.18     16.67 o 
  -5  -3   4      738.76      760.31      9.06 o 
  -4  -3   4      365.41      371.72      4.32 o 
  -3  -3   4       31.62       27.99      1.19 o 
  -2  -3   4     1049.72     1033.70     13.46 o 
  -1  -3   4     6055.01     6339.91     62.92 o 
   0  -3   4     3753.55     3997.40     34.92 o 
   1  -3   4     3894.37     4073.71     35.75 o 
   2  -3   4     1227.09     1141.41     10.43 o 
   3  -3   4     3046.35     2971.71     30.98 o 
   4  -3   4     2899.26     2872.87     25.40 o 
   5  -3   4      228.62      264.34      3.20 o 
   6  -3   4       45.42       26.26      1.06 o 
   7  -3   4     1162.54     1176.96     16.08 o 
   8  -3   4      429.69      412.43      7.26 o 
   9  -3   4      167.29      167.25      4.41 o 
  10  -3   4        0.22       -2.02      1.35 o 
  11  -3   4      137.62      136.27      4.39 o 
  12  -3   4      126.79      120.93      4.40 o 
 -11  -2   4      135.50      140.28      4.92 o 
 -10  -2   4       90.35       93.56     15.19 o 
  -9  -2   4        2.02        5.78      1.63 o 
  -8  -2   4       83.16       92.87      5.18 o 
  -7  -2   4      323.30      343.41      6.67 o 
  -6  -2   4      292.49      269.82      4.16 o 
  -5  -2   4       10.53        4.33      1.04 o 
  -4  -2   4     2182.57     2250.98     20.42 o 
  -3  -2   4     1958.55     1997.67     18.11 o 
  -2  -2   4     1118.08     1131.60     12.16 o 
  -1  -2   4      959.04      959.24     10.36 o 
   0  -2   4     6398.94     6641.50     58.16 o 
   1  -2   4     3838.53     3785.67     33.49 o 
   2  -2   4     6386.29     6474.21     84.57 o 
   3  -2   4      163.24      207.52      2.91 o 
   4  -2   4        8.54       20.29      0.85 o 
   5  -2   4     6925.71     7169.90     63.27 o 
   6  -2   4     4540.00     4653.40     40.98 o 
   7  -2   4     2320.44     2412.06     24.65 o 
   8  -2   4       80.13       88.35      3.07 o 
   9  -2   4       27.14       22.35      1.99 o 
  10  -2   4      184.41      178.79      4.67 o 
  11  -2   4      193.05      189.61      5.08 o 
  12  -2   4       26.79       31.46      2.58 o 
  13  -2   4        7.30        2.84      1.89 o 
 -11  -1   4        2.23        2.91      2.56 o 
 -10  -1   4      215.46      221.10      8.57 o 
  -9  -1   4      465.50      440.51     12.15 o 
  -8  -1   4      213.81      192.23      6.88 o 
  -7  -1   4       27.23       20.23      2.46 o 
  -6  -1   4      677.72      692.85      8.40 o 
  -5  -1   4     3579.06     3721.47     38.91 o 
  -4  -1   4     4093.33     3995.16     49.97 o 
  -3  -1   4        0.81        3.49      1.27 o 
  -2  -1   4      859.58      897.45     12.36 o 
  -1  -1   4    12885.55    12824.19    130.97 o 
   0  -1   4     2159.03     2069.07     18.31 o 
   1  -1   4    18067.98    16454.81    561.75 o 
   2  -1   4     1700.96     1880.33     24.41 o 
   3  -1   4        3.13        3.13      0.45 o 
   4  -1   4     1363.07     1464.86     13.27 o 
   5  -1   4     2518.98     2555.85     22.63 o 
   6  -1   4       29.51       48.49      5.48 o 
   7  -1   4      712.23      754.76      8.56 o 
   8  -1   4     1401.59     1399.28     18.77 o 
   9  -1   4      443.30      453.96      7.89 o 
  10  -1   4       54.87       50.44      3.62 o 
  11  -1   4       41.83       24.98      2.20 o 
  12  -1   4       83.41       82.81      3.79 o 
  13  -1   4       59.99       63.42      4.09 o 
 -11   0   4      149.62      164.07      7.80 o 
 -10   0   4      291.13      265.84      9.48 o 
  -9   0   4        0.97        0.91      1.97 o 
  -8   0   4       28.08       21.70      2.81 o 
  -7   0   4     2016.51     2018.49     38.70 o 
  -6   0   4     2175.49     2261.03     24.17 o 
  -5   0   4      492.69      504.47      6.28 o 
  -4   0   4       73.48       58.61      2.83 o 
  -3   0   4     2748.61     2977.97     37.37 o 
  -2   0   4     3610.87     3474.30     44.54 o 
  -1   0   4      286.83      310.57      4.86 o 
   0   0   4      497.03      508.29      4.65 o 
   1   0   4      685.79      865.86     11.71 o 
   2   0   4     1148.86     1022.72     13.67 o 
   3   0   4      764.47      717.59      7.99 o 
   4   0   4     2855.23     2730.78     24.14 o 
   5   0   4     4403.10     4524.13     45.14 o 
   6   0   4     1033.15      891.26      9.74 o 
   7   0   4     1444.89     1551.51     16.29 o 
   8   0   4      191.31      192.93      5.97 o 
   9   0   4      305.00      269.14      7.55 o 
  10   0   4      621.86      589.39      9.70 o 
  11   0   4      263.97      242.19      8.34 o 
  12   0   4        9.51        5.76      1.72 o 
  13   0   4        5.56        2.41      1.73 o 
 -11   1   4       16.05       14.92      3.13 o 
 -10   1   4       31.57       26.93      3.51 o 
  -9   1   4      297.59      297.76      9.55 o 
  -8   1   4      738.53      755.26     17.42 o 
  -7   1   4      552.07      520.47     12.89 o 
  -6   1   4        0.76        4.85      0.73 o 
  -5   1   4      226.35      250.60      3.59 o 
  -4   1   4     3728.07     4009.19     42.25 o 
  -3   1   4      981.99      988.78     10.94 o 
  -2   1   4      349.94      321.82      4.98 o 
  -1   1   4     1596.65     1699.74     22.14 o 
   0   1   4     6735.91     7463.56     96.90 o 
   1   1   4      991.01     1065.06      9.40 o 
   2   1   4        1.90        0.32      0.40 o 
   3   1   4     1981.51     1931.93     20.26 o 
   4   1   4     4003.72     4302.16     43.11 o 
   5   1   4      589.41      543.23      6.22 o 
   6   1   4        0.53       -0.03      1.68 o 
   7   1   4      333.21      337.10      4.52 o 
   8   1   4     1761.17     1859.66     19.42 o 
   9   1   4     1409.73     1396.19     18.84 o 
  10   1   4      380.37      361.66      6.86 o 
  11   1   4        0.15       -1.99      1.32 o 
  12   1   4      159.35      159.51      4.68 o 
  13   1   4       95.00       95.66      3.90 o 
 -11   2   4       11.27       10.25      3.02 o 
 -10   2   4      115.20      117.99      6.29 o 
  -9   2   4       17.13       13.98      2.70 o 
  -8   2   4       20.93       19.53      2.84 o 
  -7   2   4     1085.44     1066.61     22.51 o 
  -6   2   4     1059.56     1011.33     20.93 o 
  -5   2   4      106.51       85.64      1.79 o 
  -4   2   4      308.43      305.09      4.80 o 
  -3   2   4     4684.69     5097.99     83.35 o 
  -2   2   4     2901.21     3132.39     39.35 o 
  -1   2   4     3866.49     3850.21     55.41 o 
   0   2   4      578.22      632.56      5.89 o 
   1   2   4     3658.05     4127.05     41.38 o 
   2   2   4    10075.19    10363.66    142.39 o 
   3   2   4    11525.76    11489.10    124.29 o 
   4   2   4     2662.77     2599.51     22.31 o 
   5   2   4        2.85        0.76      0.48 o 
   6   2   4      954.38      984.98     10.65 o 
   7   2   4     1402.33     1361.30     14.45 o 
   8   2   4     1326.87     1223.64     13.30 o 
   9   2   4        3.59        4.44      1.30 o 
  10   2   4      110.41      120.08      3.59 o 
  11   2   4      512.80      523.74      9.00 o 
  12   2   4      105.02      116.06      4.11 o 
  13   2   4        8.19        8.15      1.57 o 
 -11   3   4       12.91       13.31      3.16 o 
 -10   3   4        1.59        0.81      2.28 o 
  -9   3   4      196.48      177.13      7.52 o 
  -8   3   4      445.99      404.30     11.27 o 
  -7   3   4      478.71      463.43      8.12 o 
  -6   3   4      171.23      153.75      3.91 o 
  -5   3   4     1091.45     1014.71     13.84 o 
  -4   3   4     3667.40     3650.34     45.89 o 
  -3   3   4     2408.51     2372.41     30.06 o 
  -2   3   4     1814.65     1815.01     23.19 o 
  -1   3   4      269.40      313.29      3.90 o 
   0   3   4    11314.25    10999.69    108.87 o 
   1   3   4     3502.38     3326.96     40.71 o 
   2   3   4     4070.74     4063.06     49.36 o 
   3   3   4       60.50       94.47      2.08 o 
   4   3   4     1420.67     1659.02     20.71 o 
   5   3   4     6727.41     6923.65     71.10 o 
   6   3   4     2551.94     2662.05     27.05 o 
   7   3   4       51.82       31.36      1.48 o 
   8   3   4      324.25      326.79      4.75 o 
   9   3   4      592.22      584.14      7.42 o 
  10   3   4      228.17      219.13      4.01 o 
  11   3   4       20.35       14.11      1.91 o 
  12   3   4       33.19       33.20      2.27 o 
  13   3   4       52.54       52.65      2.71 o 
 -11   4   4       48.10       45.34      4.81 o 
 -10   4   4      229.31      257.20      9.48 o 
  -9   4   4      169.50      179.62      7.48 o 
  -8   4   4       18.82       19.72      2.39 o 
  -7   4   4      236.30      212.42      5.02 o 
  -6   4   4     1562.70     1615.47     21.43 o 
  -5   4   4     1410.16     1460.79     15.55 o 
  -4   4   4      640.46      596.38     11.97 o 
  -3   4   4      733.82      764.11     12.13 o 
  -2   4   4      876.39      886.46      9.70 o 
  -1   4   4     5233.91     5396.38     47.16 o 
   0   4   4      923.46      833.47     10.70 o 
   1   4   4     1849.57     2157.85     25.85 o 
   2   4   4      172.01      210.59      3.48 o 
   3   4   4     6813.38     7401.87     89.50 o 
   4   4   4     2608.73     2669.97     22.60 o 
   5   4   4     2741.79     2796.20     27.57 o 
   6   4   4      252.39      269.96      3.72 o 
   7   4   4     1001.85     1032.25     14.07 o 
   8   4   4      722.92      740.71     11.05 o 
   9   4   4        7.53        7.35      1.12 o 
  10   4   4        9.56        9.31      1.67 o 
  11   4   4      206.43      209.78      4.35 o 
  12   4   4      102.67      113.97      3.29 o 
 -10   5   4       25.08       28.76      3.83 o 
  -9   5   4       25.06       23.74      2.31 o 
  -8   5   4      184.47      197.42      5.17 o 
  -7   5   4      414.00      404.54      7.44 o 
  -6   5   4      245.11      202.51      4.69 o 
  -5   5   4       28.54       37.09      1.55 o 
  -4   5   4      513.68      505.07      7.68 o 
  -3   5   4     3185.39     3223.35     40.58 o 
  -2   5   4      784.89      758.94     10.55 o 
  -1   5   4     1510.80     1368.32     14.22 o 
   0   5   4     1594.20     1922.38     19.36 o 
   1   5   4      189.96      164.19      3.25 o 
   2   5   4     3027.86     3050.40     50.88 o 
   3   5   4     1229.12     1472.30     18.29 o 
   4   5   4      280.20      303.29      3.79 o 
   5   5   4      991.00     1030.57     15.63 o 
   6   5   4     2212.92     2215.68     22.23 o 
   7   5   4        7.25        5.81      1.29 o 
   8   5   4       10.56       12.74      1.28 o 
   9   5   4      492.94      502.78      8.33 o 
  10   5   4      254.06      238.36      7.12 o 
  11   5   4       70.47       62.79      4.74 o 
  12   5   4        2.87        3.62      2.70 o 
 -10   6   4       78.99       84.49      5.76 o 
  -9   6   4      238.83      230.86      5.87 o 
  -8   6   4       38.69       41.65      2.89 o 
  -7   6   4        9.36        7.54      1.66 o 
  -6   6   4       85.39       72.60      2.99 o 
  -5   6   4      173.68      163.71      3.90 o 
  -4   6   4      227.19      254.79      8.08 o 
  -3   6   4       53.66       49.96      1.75 o 
  -2   6   4      937.98      914.86     10.18 o 
  -1   6   4     1234.24     1243.79     13.18 o 
   0   6   4     1792.79     1716.98     17.58 o 
   1   6   4      423.49      438.30      5.22 o 
   2   6   4      303.45      306.48      5.09 o 
   3   6   4     4481.99     4321.52     43.13 o 
   4   6   4      227.00      195.62      2.80 o 
   5   6   4      361.71      316.52      3.50 o 
   6   6   4      517.16      548.74      6.36 o 
   7   6   4       96.81      104.04      2.52 o 
   8   6   4      690.26      633.37     13.94 o 
   9   6   4       97.16       94.71      5.02 o 
  10   6   4       10.52       12.82      2.74 o 
  11   6   4       47.47       44.95      4.18 o 
  12   6   4      159.06      186.82      7.66 o 
 -10   7   4        5.87        8.11      2.91 o 
  -9   7   4        0.49       -3.23      2.28 o 
  -8   7   4      143.71      118.19      4.11 o 
  -7   7   4      185.31      183.21      5.50 o 
  -6   7   4      262.12      289.30      5.96 o 
  -5   7   4      102.67       77.74      2.82 o 
  -4   7   4      214.66      231.31      4.59 o 
  -3   7   4     1679.04     1686.82     18.01 o 
  -2   7   4      223.01      215.51      3.56 o 
  -1   7   4      664.32      684.44      8.00 o 
   0   7   4      202.84      172.64      2.90 o 
   1   7   4      558.84      532.01      6.25 o 
   2   7   4     1279.61     1333.21     17.21 o 
   3   7   4      130.12      100.86      2.89 o 
   4   7   4      415.93      409.07      6.65 o 
   5   7   4     1223.58     1213.63     16.10 o 
   6   7   4      947.71      997.08     19.74 o 
   7   7   4       64.77       62.93      3.93 o 
   8   7   4        3.71        0.88      2.11 o 
   9   7   4      205.18      197.92      6.99 o 
  10   7   4      229.45      244.70      8.36 o 
  11   7   4      136.75      146.86      6.64 o 
  -9   8   4      117.86      135.20      6.81 o 
  -8   8   4       36.14       44.84      4.32 o 
  -7   8   4       15.24        8.54      2.67 o 
  -6   8   4      256.51      254.88      5.63 o 
  -5   8   4      552.07      561.91     13.38 o 
  -4   8   4      107.66      113.57      4.74 o 
  -3   8   4       41.63       34.45      3.17 o 
  -2   8   4     1757.57     1654.19     17.64 o 
  -1   8   4      332.40      330.08      6.01 o 
   0   8   4     2862.58     2846.04     39.98 o 
   1   8   4      535.31      494.08      7.84 o 
   2   8   4      265.12      226.66      4.68 o 
   3   8   4      374.79      409.95      6.84 o 
   4   8   4      652.53      607.08      9.27 o 
   5   8   4      949.76      911.65     25.27 o 
   6   8   4        5.76        8.15      1.49 o 
   7   8   4      156.62      138.78      5.62 o 
   8   8   4      280.52      275.46      8.36 o 
   9   8   4      132.23      142.29      6.18 o 
  10   8   4        2.47        2.56      2.70 o 
  11   8   4       18.39       16.96      3.55 o 
  -8   9   4      104.33      100.79      5.97 o 
  -7   9   4      197.99      182.75      7.34 o 
  -6   9   4      407.25      398.79     11.10 o 
  -5   9   4       60.06       69.72      4.69 o 
  -4   9   4        1.43        5.79      1.53 o 
  -3   9   4      545.12      506.18      6.92 o 
  -2   9   4      238.97      233.31      5.45 o 
  -1   9   4      878.50      926.66     13.36 o 
   0   9   4      155.73      172.82      4.38 o 
   1   9   4      216.91      207.36      5.36 o 
   2   9   4      257.29      229.19      4.90 o 
   3   9   4      528.69      502.50      8.92 o 
   4   9   4       21.36       14.51      1.70 o 
   5   9   4      123.49      118.68      4.32 o 
   6   9   4      418.29      418.66      7.51 o 
   7   9   4      234.35      208.28      7.37 o 
   8   9   4        0.38       -0.98      2.25 o 
   9   9   4       58.39       69.57      5.20 o 
  10   9   4      140.05      144.79      6.71 o 
  -8  10   4       34.99       43.40      4.67 o 
  -7  10   4       15.91       23.53      3.37 o 
  -6  10   4        0.03        7.04      1.92 o 
  -5  10   4      166.84      154.20      6.74 o 
  -4  10   4      103.50      118.99      4.11 o 
  -3  10   4      136.12      163.95      4.60 o 
  -2  10   4       21.63       14.12      1.88 o 
  -1  10   4      338.10      293.06      6.16 o 
   0  10   4      637.31      586.87      9.54 o 
   1  10   4       70.60       76.54      5.02 o 
   2  10   4        2.77        1.03      1.41 o 
   3  10   4      208.18      196.09      4.77 o 
   4  10   4      233.66      218.33      5.11 o 
   5  10   4      155.26      140.22      4.10 o 
   6  10   4       62.31       57.60      2.99 o 
   7  10   4       96.44       99.80      5.62 o 
   8  10   4       86.69       70.83      4.95 o 
   9  10   4      187.34      180.15      7.62 o 
  -7  11   4       20.76       21.84      3.79 o 
  -6  11   4       80.08       98.12      6.15 o 
  -5  11   4       28.14       45.90      4.67 o 
  -4  11   4        9.21       10.61      2.02 o 
  -3  11   4       40.80       38.85      4.35 o 
  -2  11   4      228.51      203.28      5.21 o 
  -1  11   4       12.74       11.37      1.92 o 
   0  11   4       15.26        7.69      1.93 o 
   1  11   4      209.25      179.27      4.82 o 
   2  11   4      372.96      374.25      7.27 o 
   3  11   4      325.69      336.67      6.85 o 
   4  11   4        8.52        7.29      1.91 o 
   5  11   4       47.91       48.53      2.94 o 
   6  11   4      187.21      203.96      9.46 o 
   7  11   4      235.78      241.18      8.50 o 
   8  11   4       47.68       53.76      5.20 o 
   9  11   4        0.28       -0.04      2.70 o 
  -5  12   4      102.25      106.23      6.11 o 
  -4  12   4       92.19       83.94      3.96 o 
  -3  12   4      158.74      169.78      5.15 o 
  -2  12   4        1.00        2.89      1.79 o 
  -1  12   4       41.34       30.92      2.57 o 
   0  12   4       73.93       73.02      3.48 o 
   1  12   4      173.08      194.97      5.32 o 
   2  12   4       34.12       28.43      2.52 o 
   3  12   4        3.51        1.80      2.05 o 
   4  12   4      210.57      198.97      6.76 o 
   5  12   4      114.89      104.41      4.06 o 
   6  12   4       75.40       74.50      3.61 o 
   7  12   4        5.45        2.95      2.74 o 
  -4  13   4       13.02       20.86      2.62 o 
  -3  13   4        7.49        3.24      4.64 o 
  -2  13   4      113.03      112.68      4.43 o 
  -1  13   4       58.70       80.38      3.72 o 
   0  13   4       49.99       64.89      5.62 o 
   1  13   4       10.97        2.91      1.92 o 
   2  13   4      106.39       80.23      3.73 o 
   3  13   4       98.36       97.49      7.06 o 
   4  13   4       72.49       85.40      6.85 o 
   5  13   4        7.14        4.08      1.94 o 
   6  13   4       17.93       17.33      3.18 o 
  -1  14   4        0.92        0.34      2.14 o 
   0  14   4       12.60        9.54      2.26 o 
   1  14   4       90.73      107.35      4.38 o 
   2  14   4        1.20        4.58      2.28 o 
   3  14   4        3.25        5.70      2.27 o 
  -2 -12   5       93.84       97.92      4.02 o 
  -1 -12   5       31.93       33.73      2.76 o 
   0 -12   5       21.34       21.13      2.43 o 
   1 -12   5       37.25       48.76      3.33 o 
   2 -12   5       77.36       85.76      3.92 o 
   3 -12   5       57.56       57.34      3.41 o 
   4 -12   5        7.38        4.37      1.77 o 
   5 -12   5       10.84       12.50      3.23 o 
  -4 -11   5      129.41      138.59      4.42 o 
  -3 -11   5       72.51       80.76      3.59 o 
  -2 -11   5        3.85        3.40      1.79 o 
  -1 -11   5       42.90       33.15      3.23 o 
   0 -11   5      202.33      203.72      5.24 o 
   1 -11   5      126.09      125.36      4.28 o 
   2 -11   5        2.82       -0.05      1.63 o 
   3 -11   5       56.75       57.73      3.21 o 
   4 -11   5      120.88      117.28      3.60 o 
   5 -11   5       63.03       59.14      4.92 o 
   6 -11   5       36.23       37.68      4.25 o 
   7 -11   5        0.01        1.83      2.88 o 
  -6 -10   5       71.01       68.65      5.02 o 
  -5 -10   5       77.10       84.84      4.95 o 
  -4 -10   5        0.97        0.60      2.32 o 
  -3 -10   5       75.85       76.36      3.37 o 
  -2 -10   5      249.57      250.46      5.58 o 
  -1 -10   5      297.28      290.82      6.02 o 
   0 -10   5       61.46       61.79      3.17 o 
   1 -10   5      120.37      112.49      3.93 o 
   2 -10   5      340.61      340.52      6.81 o 
   3 -10   5      194.34      196.07      5.02 o 
   4 -10   5       51.95       46.17      2.51 o 
   5 -10   5       17.67       17.85      2.23 o 
   6 -10   5       67.70       83.05      5.41 o 
   7 -10   5      164.64      170.98      7.37 o 
   8 -10   5       54.71       50.53      4.99 o 
  -7  -9   5       58.55       51.67      3.51 o 
  -6  -9   5        5.87        6.46      2.67 o 
  -5  -9   5      187.08      202.31      7.13 o 
  -4  -9   5      321.76      319.25      9.06 o 
  -3  -9   5      262.24      232.83      5.14 o 
  -2  -9   5      287.57      284.83      5.68 o 
  -1  -9   5       45.62       50.77      3.20 o 
   0  -9   5      326.76      322.77      6.18 o 
   1  -9   5      411.87      410.73     10.11 o 
   2  -9   5      155.08      143.82      4.06 o 
   3  -9   5        6.66        6.99      1.69 o 
   4  -9   5      264.95      275.18      4.41 o 
   5  -9   5      427.04      461.22      5.80 o 
   6  -9   5      128.30      145.70      3.53 o 
   7  -9   5        2.70        1.00      1.27 o 
   8  -9   5       17.81       12.42      1.96 o 
   9  -9   5       35.93       40.11      7.50 o 
  -8  -8   5       15.05       11.22      2.27 o 
  -7  -8   5       29.15       34.38      2.80 o 
  -6  -8   5      241.76      245.01      8.01 o 
  -5  -8   5      387.48      432.54     11.03 o 
  -4  -8   5       43.72       37.93      3.69 o 
  -3  -8   5        1.23       -0.55      1.28 o 
  -2  -8   5      393.68      383.99      6.67 o 
  -1  -8   5      491.70      493.60      7.94 o 
   0  -8   5      321.79      328.10      6.00 o 
   1  -8   5       17.96       16.16      1.67 o 
   2  -8   5      125.57      119.17      2.68 o 
   3  -8   5      420.65      394.33      5.47 o 
   4  -8   5      598.53      622.84      6.95 o 
   5  -8   5       12.81       18.30      1.32 o 
   6  -8   5      134.57      116.85      4.97 o 
   7  -8   5      545.62      529.62      8.98 o 
   8  -8   5      182.44      174.53      4.79 o 
   9  -8   5       31.92       27.37      2.39 o 
  10  -8   5        2.87       -1.65      1.75 o 
  -8  -7   5      152.65      170.94      5.09 o 
  -7  -7   5      247.85      260.21      6.11 o 
  -6  -7   5      326.32      333.48      6.96 o 
  -5  -7   5       16.01       13.45      2.35 o 
  -4  -7   5      296.93      292.95      8.08 o 
  -3  -7   5     1652.78     1649.95     21.07 o 
  -2  -7   5      488.62      549.35      8.35 o 
  -1  -7   5       19.05       29.05      6.67 o 
   0  -7   5      216.93      202.90      4.23 o 
   1  -7   5      428.05      434.67      6.96 o 
   2  -7   5      767.40      778.87     11.01 o 
   3  -7   5        5.57        6.13      1.15 o 
   4  -7   5       12.05        9.65      1.12 o 
   5  -7   5      100.23       89.89      2.19 o 
   6  -7   5       99.87      100.89      2.71 o 
   7  -7   5       38.23       40.93      3.69 o 
   8  -7   5       54.54       52.25      2.94 o 
   9  -7   5      175.43      148.17      5.34 o 
  10  -7   5      135.65      140.76      6.55 o 
  11  -7   5       14.94       18.44      2.33 o 
  -9  -6   5      103.52      107.14      5.90 o 
  -8  -6   5      109.23      121.50      5.86 o 
  -7  -6   5        4.04        1.93      1.62 o 
  -6  -6   5       95.15       92.03      3.53 o 
  -5  -6   5      483.01      529.22      8.45 o 
  -4  -6   5      750.09      738.46     10.79 o 
  -3  -6   5        3.71        5.41      1.83 o 
  -2  -6   5      492.01      531.18     13.84 o 
  -1  -6   5     1192.63     1180.92     12.78 o 
   0  -6   5      283.43      267.15      4.53 o 
   1  -6   5      119.92      150.82      2.81 o 
   2  -6   5      401.63      417.66      5.46 o 
   3  -6   5      378.62      384.15      4.59 o 
   4  -6   5      545.67      560.95      5.45 o 
   5  -6   5       17.93       12.13      1.22 o 
   6  -6   5       11.50        9.95      1.15 o 
   7  -6   5      190.94      204.14      4.74 o 
   8  -6   5      511.68      501.13     16.38 o 
   9  -6   5      166.73      172.15      4.77 o 
  10  -6   5        2.66       -0.32      1.73 o 
  11  -6   5       51.31       64.09      5.85 o 
  -9  -5   5        0.53       -1.65      2.18 o 
  -8  -5   5      137.14      144.56      4.31 o 
  -7  -5   5      237.87      241.95      4.44 o 
  -6  -5   5      258.80      257.09      4.47 o 
  -5  -5   5       11.93       10.12      1.21 o 
  -4  -5   5      170.96      165.77      3.24 o 
  -3  -5   5      805.11      809.69     11.50 o 
  -2  -5   5      214.97      219.34      3.37 o 
  -1  -5   5       30.65       36.51      2.44 o 
   0  -5   5      731.87      678.74      7.73 o 
   1  -5   5     3035.68     2999.45     26.49 o 
   2  -5   5     4626.26     4676.47     41.13 o 
   3  -5   5      294.57      293.31      3.65 o 
   4  -5   5        0.12       -0.80      1.26 o 
   5  -5   5      678.43      669.32      7.01 o 
   6  -5   5      395.61      401.00      4.74 o 
   7  -5   5      160.67      165.36      4.17 o 
   8  -5   5        1.44        0.84      1.34 o 
   9  -5   5      141.02      138.04      4.23 o 
  10  -5   5      293.73      324.80      6.98 o 
  11  -5   5      182.73      163.80      5.02 o 
  12  -5   5       11.72        8.75      2.00 o 
 -10  -4   5       52.81       60.20      3.48 o 
  -9  -4   5      119.40      117.70      4.01 o 
  -8  -4   5       68.97       71.95      3.85 o 
  -7  -4   5        0.86        3.32      1.16 o 
  -6  -4   5      730.60      758.49      9.45 o 
  -5  -4   5      703.75      731.19      8.99 o 
  -4  -4   5     1566.96     1600.39     17.46 o 
  -3  -4   5       29.65       27.78      1.46 o 
  -2  -4   5       68.42       68.82      2.13 o 
  -1  -4   5     2756.46     2727.36     24.07 o 
   0  -4   5     5410.16     5463.32     47.36 o 
   1  -4   5     2205.89     2236.55     19.89 o 
   2  -4   5      106.56       96.94      3.00 o 
   3  -4   5      944.74      755.44      8.71 o 
   4  -4   5     2859.79     2919.35     26.02 o 
   5  -4   5     1819.84     1842.04     16.90 o 
   6  -4   5       57.92       73.13      1.87 o 
   7  -4   5       11.46        6.61      2.02 o 
   8  -4   5      206.95      212.35      4.92 o 
   9  -4   5       21.00       19.10      1.98 o 
  10  -4   5       15.66       11.29      1.88 o 
  11  -4   5       28.03       21.43      2.37 o 
  12  -4   5       69.36       57.85      3.38 o 
 -10  -3   5       87.92       97.77      6.57 o 
  -9  -3   5       75.69       63.01      3.29 o 
  -8  -3   5       59.27       61.45      2.97 o 
  -7  -3   5      605.73      596.12     14.43 o 
  -6  -3   5      931.93      860.51     10.36 o 
  -5  -3   5      561.53      521.96      5.88 o 
  -4  -3   5       80.62       90.34      1.90 o 
  -3  -3   5     1783.51     1889.57     20.08 o 
  -2  -3   5     1449.51     1531.21     16.42 o 
  -1  -3   5     4226.38     4183.79     36.68 o 
   0  -3   5     3206.99     3641.65     32.18 o 
   1  -3   5      779.93      809.32      7.64 o 
   2  -3   5     2356.54     2356.61     20.73 o 
   3  -3   5      546.78      594.27      7.12 o 
   4  -3   5      157.38      155.51      2.66 o 
   5  -3   5      193.31      220.18      2.93 o 
   6  -3   5      250.19      269.68      3.37 o 
   7  -3   5      511.73      553.14      5.90 o 
   8  -3   5        2.22        3.26      1.47 o 
   9  -3   5       74.60       54.00      2.88 o 
  10  -3   5      230.43      216.27      6.22 o 
  11  -3   5      228.24      237.07      5.81 o 
  12  -3   5        3.62        2.70      2.25 o 
 -10  -2   5       17.76       25.24      2.47 o 
  -9  -2   5      287.63      288.45      6.85 o 
  -8  -2   5      248.11      242.16     10.25 o 
  -7  -2   5      313.72      312.39      6.08 o 
  -6  -2   5      205.89      198.93      3.13 o 
  -5  -2   5      549.88      583.05      6.31 o 
  -4  -2   5     2274.49     2197.76     20.08 o 
  -3  -2   5     1556.82     1547.84     20.08 o 
  -2  -2   5     1237.21     1187.34     12.85 o 
  -1  -2   5     1326.61     1416.46     15.00 o 
   0  -2   5      132.77      130.46      1.68 o 
   1  -2   5      208.57      181.67      2.85 o 
   2  -2   5      661.67      719.34     10.27 o 
   3  -2   5      997.86     1050.98     11.64 o 
   4  -2   5     1407.12     1445.22     15.65 o 
   5  -2   5     2543.27     2386.17     21.38 o 
   6  -2   5        0.47       -1.26      0.84 o 
   7  -2   5      301.59      256.87      3.26 o 
   8  -2   5      743.85      718.03     10.86 o 
   9  -2   5      397.36      405.15      9.48 o 
  10  -2   5       36.60       36.55      2.71 o 
  11  -2   5       55.14       55.67      3.18 o 
  12  -2   5      127.49      127.61      5.43 o 
  13  -2   5      120.43      116.52      4.55 o 
 -11  -1   5       63.95       66.23      3.58 o 
 -10  -1   5      194.19      201.15      8.32 o 
  -9  -1   5      163.62      183.84      7.59 o 
  -8  -1   5       16.17       12.78      2.49 o 
  -7  -1   5       36.21       43.12      3.86 o 
  -6  -1   5      229.45      244.74      3.95 o 
  -5  -1   5       33.43       25.09      2.21 o 
  -4  -1   5       15.65       10.33      0.99 o 
  -3  -1   5     2411.95     2468.36     26.22 o 
  -2  -1   5     2309.44     2477.26     25.53 o 
  -1  -1   5     3845.23     3871.96     39.69 o 
   0  -1   5       60.97       48.24      5.88 o 
   1  -1   5     1503.29     1463.33     15.15 o 
   2  -1   5     7571.17     7658.85    101.02 o 
   3  -1   5     2447.16     2687.00     28.09 o 
   4  -1   5      192.76      189.71      2.85 o 
   5  -1   5     1632.80     1574.22     14.38 o 
   6  -1   5     3904.16     3750.46     34.11 o 
   7  -1   5     2168.99     2327.07     26.93 o 
   8  -1   5      517.67      551.17      8.84 o 
   9  -1   5       22.51       11.61      1.91 o 
  10  -1   5       65.98       46.09      2.66 o 
  11  -1   5      230.81      222.36      5.49 o 
  12  -1   5       92.47       87.35      3.79 o 
  13  -1   5       11.20       14.31      2.21 o 
 -11   0   5        2.51        4.14      2.60 o 
 -10   0   5        4.39        3.23      2.63 o 
  -9   0   5      406.31      389.87     11.48 o 
  -8   0   5      250.39      263.73      8.74 o 
  -7   0   5      585.29      607.10     14.43 o 
  -6   0   5      441.14      461.46      6.30 o 
  -5   0   5      816.15      840.39      9.86 o 
  -4   0   5     3875.69     3893.53     48.86 o 
  -3   0   5     4953.63     4991.76     51.76 o 
  -2   0   5      507.99      513.28      7.66 o 
  -1   0   5      727.09      759.68     10.70 o 
   0   0   5     4226.03     4495.76     39.38 o 
   1   0   5     2341.48     2366.65     30.68 o 
   2   0   5     6409.70     6476.46     86.02 o 
   3   0   5      185.04      183.20      5.13 o 
   4   0   5     2362.01     2368.96     24.89 o 
   5   0   5     3354.31     3347.94     29.47 o 
   6   0   5      427.96      452.16      5.55 o 
   7   0   5        0.38        0.09      1.72 o 
   8   0   5      312.07      338.02      6.32 o 
   9   0   5      721.39      761.93     11.52 o 
  10   0   5      255.72      276.96      5.98 o 
  11   0   5        7.74        7.54      1.71 o 
  12   0   5       55.35       41.32      2.98 o 
  13   0   5      105.90      116.63      4.27 o 
 -11   1   5       70.10       73.01      5.83 o 
 -10   1   5      192.83      182.15      7.87 o 
  -9   1   5       67.99       48.22      4.21 o 
  -8   1   5       94.69       77.82      4.99 o 
  -7   1   5      246.46      220.39      7.52 o 
  -6   1   5     2231.88     2150.86     23.17 o 
  -5   1   5     1092.55     1049.57     11.93 o 
  -4   1   5      630.14      612.16      8.92 o 
  -3   1   5     3259.88     3546.38     67.42 o 
  -2   1   5     2189.02     2289.07     29.76 o 
  -1   1   5    10655.00    10738.69    139.96 o 
   0   1   5     4321.38     4165.86     53.61 o 
   1   1   5       47.88       67.82      2.77 o 
   2   1   5      896.79      926.19      9.87 o 
   3   1   5     2883.38     2861.81     29.49 o 
   4   1   5     1176.81     1163.82     12.72 o 
   5   1   5      118.45       91.59      1.84 o 
   6   1   5     1577.54     1565.79     18.68 o 
   7   1   5     1415.86     1439.73     16.64 o 
   8   1   5     1035.12      989.76     11.08 o 
   9   1   5      215.79      192.80      4.53 o 
  10   1   5       55.08       40.74      3.99 o 
  11   1   5      175.11      172.24      4.90 o 
  12   1   5      117.45      108.84      8.59 o 
  13   1   5        1.59       -1.66      1.51 o 
 -11   2   5       33.03       22.93      3.86 o 
 -10   2   5        1.43       -0.74      2.39 o 
  -9   2   5       73.73       71.01      4.88 o 
  -8   2   5      573.72      518.50     13.59 o 
  -7   2   5     1100.21     1074.90     22.83 o 
  -6   2   5      816.63      816.12     17.87 o 
  -5   2   5       19.69       19.14      1.18 o 
  -4   2   5     1696.97     1786.27     23.70 o 
  -3   2   5     1227.18     1121.19     71.35 o 
  -2   2   5      514.77      545.10      6.54 o 
  -1   2   5       21.81       22.11      1.33 o 
   0   2   5     5112.13     5023.23     44.51 o 
   1   2   5     3596.31     3815.90     36.01 o 
   2   2   5     7432.64     7377.90     65.06 o 
   3   2   5      203.36      195.99      3.26 o 
   4   2   5       95.07      117.95      2.76 o 
   5   2   5      318.25      303.33      3.39 o 
   6   2   5     1850.70     1848.52     19.05 o 
   7   2   5        3.26       -1.25      1.11 o 
   8   2   5       32.79       29.58      2.42 o 
   9   2   5      866.91      839.77     12.21 o 
  10   2   5       93.11       99.57      3.27 o 
  11   2   5       66.90       59.47      3.03 o 
  12   2   5       32.22       31.14      2.44 o 
  13   2   5       85.73       92.62      3.21 o 
 -10   3   5       47.41       50.99      4.67 o 
  -9   3   5      174.08      185.07      7.66 o 
  -8   3   5      136.21      121.43      5.86 o 
  -7   3   5        0.76       -0.14      1.97 o 
  -6   3   5      382.98      421.19     10.89 o 
  -5   3   5      759.40      789.66     11.30 o 
  -4   3   5     1003.83      899.07     12.54 o 
  -3   3   5       10.78        7.12      1.25 o 
  -2   3   5      565.93      623.40      8.89 o 
  -1   3   5     1453.02     1623.66     20.33 o 
   0   3   5     1120.30     1220.51     61.56 o 
   1   3   5     1036.24     1142.50     11.66 o 
   2   3   5     1842.34     2106.87     32.99 o 
   3   3   5     6176.19     6474.97     71.23 o 
   4   3   5      271.04      269.07      3.56 o 
   5   3   5      719.97      685.18      7.28 o 
   6   3   5      323.44      308.17      3.58 o 
   7   3   5      913.03      919.31      8.87 o 
   8   3   5     1249.03     1209.91     11.46 o 
   9   3   5      167.52      151.01      3.14 o 
  10   3   5       34.34       37.63      1.95 o 
  11   3   5       85.42       85.71      2.80 o 
  12   3   5      152.78      160.90      3.78 o 
  13   3   5       22.18       16.92      1.77 o 
 -10   4   5       51.53       69.88      5.65 o 
  -9   4   5        8.22        7.55      2.60 o 
  -8   4   5      252.63      241.75      8.46 o 
  -7   4   5       86.13       66.79      4.32 o 
  -6   4   5      455.47      401.14     10.71 o 
  -5   4   5        0.69        1.40      0.92 o 
  -4   4   5       56.26       53.79      4.69 o 
  -3   4   5      958.29      903.57     12.48 o 
  -2   4   5       70.16       70.54      2.14 o 
  -1   4   5      143.89      185.45      2.43 o 
   0   4   5     2468.03     2667.70     26.41 o 
   1   4   5     4214.53     4116.87     46.36 o 
   2   4   5     4375.38     3959.60     47.64 o 
   3   4   5      308.47      210.40      3.55 o 
   4   4   5      303.59      313.68     12.31 o 
   5   4   5      298.61      303.02      3.96 o 
   6   4   5     1797.77     1757.73     22.40 o 
   7   4   5      243.76      220.93      3.50 o 
   8   4   5        3.46       -1.74      1.16 o 
   9   4   5      751.00      750.70     12.07 o 
  10   4   5      324.12      331.63      5.18 o 
  11   4   5      126.44      121.25      3.45 o 
  12   4   5        0.41       -1.10      1.19 o 
  13   4   5       29.31       25.74      3.86 o 
 -10   5   5       24.28       15.35      3.30 o 
  -9   5   5      119.67       92.29      5.69 o 
  -8   5   5        9.97       12.22      2.70 o 
  -7   5   5       49.48       37.01      3.65 o 
  -6   5   5      186.18      171.23      6.50 o 
  -5   5   5     1214.33     1145.17     23.28 o 
  -4   5   5     1213.63     1187.83     19.23 o 
  -3   5   5      537.58      508.01      7.78 o 
  -2   5   5      730.96      767.28      8.76 o 
  -1   5   5     1420.47     1341.67     12.23 o 
   0   5   5     3288.22     3109.44     30.74 o 
   1   5   5      221.05      287.22      4.59 o 
   2   5   5      468.71      450.68      6.50 o 
   3   5   5     4123.92     4448.98     52.77 o 
   4   5   5     1605.65     1537.59     19.14 o 
   5   5   5      364.48      321.83      4.98 o 
   6   5   5      131.93      119.04      6.95 o 
   7   5   5      467.81      504.99      6.19 o 
   8   5   5      181.89      162.95      3.06 o 
   9   5   5      396.14      384.96     14.75 o 
  10   5   5       10.67       11.13      2.90 o 
  11   5   5       20.96       13.94      2.88 o 
  12   5   5      152.10      156.87      6.99 o 
 -10   6   5       31.10       44.67      5.02 o 
  -9   6   5        1.42        5.37      2.74 o 
  -8   6   5      193.13      164.73      6.99 o 
  -7   6   5      120.39      148.83      6.32 o 
  -6   6   5      697.47      684.75     15.84 o 
  -5   6   5        1.49        0.11      1.69 o 
  -4   6   5       58.04       70.17      2.47 o 
  -3   6   5     2133.27     2154.67     27.92 o 
  -2   6   5     2269.15     2200.47     19.64 o 
  -1   6   5      562.82      562.06      6.70 o 
   0   6   5      122.34      115.22      2.28 o 
   1   6   5      530.73      542.92      6.29 o 
   2   6   5      975.45     1086.73     14.10 o 
   3   6   5      781.00      756.17     19.45 o 
   4   6   5       44.12       57.72      2.64 o 
   5   6   5       32.07       54.57      2.51 o 
   6   6   5     1050.55     1073.74     11.42 o 
   7   6   5       74.79       64.85      2.09 o 
   8   6   5       44.31       42.53      3.79 o 
   9   6   5      117.93      119.54      5.23 o 
  10   6   5      252.75      281.57      8.71 o 
  11   6   5      113.54      107.49      5.55 o 
  12   6   5       21.56       26.97      3.97 o 
  -9   7   5       78.64       82.74      5.55 o 
  -8   7   5       99.86      121.89      6.39 o 
  -7   7   5       49.87       42.74      4.11 o 
  -6   7   5       42.99       46.53      3.90 o 
  -5   7   5      656.14      626.49     14.50 o 
  -4   7   5      192.54      183.10      3.98 o 
  -3   7   5      763.77      742.12      7.73 o 
  -2   7   5        1.92        9.31      1.79 o 
  -1   7   5      123.99      122.41      2.54 o 
   0   7   5     1342.31     1343.21     15.64 o 
   1   7   5      209.20      184.05      2.90 o 
   2   7   5        9.40        3.50      0.75 o 
   3   7   5      116.41      125.72      4.21 o 
   4   7   5     1690.23     1650.79     20.99 o 
   5   7   5      389.77      376.75      6.41 o 
   7   7   5      369.71      443.88     10.68 o 
   8   7   5      157.01      162.56      6.25 o 
   9   7   5      167.92      172.99      6.50 o 
  10   7   5        0.44       -0.14      2.25 o 
  11   7   5        7.50        5.69      2.95 o 
  12   7   5      101.16      117.54      6.67 o 
  -9   8   5       40.22       47.44      5.09 o 
  -8   8   5        1.53       -1.23      2.11 o 
  -7   8   5       11.45        4.46      2.35 o 
  -6   8   5      161.11      150.30      6.39 o 
  -5   8   5        4.80        9.38      2.32 o 
  -4   8   5       60.00       41.09      1.93 o 
  -3   8   5      361.17      314.40      4.88 o 
  -2   8   5      478.62      481.84      6.43 o 
  -1   8   5      178.27      168.01      4.35 o 
   0   8   5       81.88       69.95      2.12 o 
   1   8   5      732.82      667.88      9.87 o 
   2   8   5      328.50      296.12     11.83 o 
   3   8   5      633.40      570.98      8.73 o 
   4   8   5       14.92       17.46      3.34 o 
   5   8   5      383.23      382.30      6.75 o 
   6   8   5      932.92      884.74     12.66 o 
   7   8   5      553.82      529.56     12.57 o 
   8   8   5       25.14       24.72      3.20 o 
   9   8   5       23.39       19.28      3.09 o 
  10   8   5      159.97      145.49      6.50 o 
  11   8   5       84.24       88.99      5.97 o 
  -8   9   5       76.42       99.45      6.15 o 
  -7   9   5       11.40       17.87      3.13 o 
  -6   9   5        7.06        0.04      1.93 o 
  -5   9   5      156.95      158.13      4.54 o 
  -4   9   5      203.17      239.97      4.28 o 
  -3   9   5      352.84      371.61      5.63 o 
  -2   9   5      151.27      123.71      2.94 o 
  -1   9   5      778.84      709.14     10.80 o 
   0   9   5     1040.70     1049.77     14.70 o 
   1   9   5      811.68      761.25     11.25 o 
   2   9   5        9.82       14.80      1.70 o 
   3   9   5       20.52       16.13      1.81 o 
   4   9   5      793.46      780.41     11.55 o 
   5   9   5      151.28      161.53      4.25 o 
   6   9   5      285.66      253.17      5.50 o 
   7   9   5        0.09        4.99      2.42 o 
   8   9   5      112.59      102.40      5.34 o 
   9   9   5      270.78      275.81      9.10 o 
  10   9   5       22.60       24.69      3.65 o 
  -7  10   5       46.80       52.61      4.67 o 
  -6  10   5       98.99      123.39      4.36 o 
  -5  10   5      164.21      196.94      7.59 o 
  -4  10   5        0.22       -3.27      2.18 o 
  -3  10   5       15.67       11.06      2.11 o 
  -2  10   5      272.01      250.94      9.01 o 
  -1  10   5      276.08      264.61      5.68 o 
   0  10   5       26.56       35.10      2.52 o 
   1  10   5       45.35       47.08      2.69 o 
   2  10   5      249.83      254.29      5.55 o 
   3  10   5      355.04      357.21      7.57 o 
   4  10   5       38.52       43.07      2.74 o 
   5  10   5       17.71       14.12      1.90 o 
   6  10   5      136.44      119.26      3.86 o 
   7  10   5      439.82      436.43     11.66 o 
   8  10   5      118.42      124.60      6.15 o 
   9  10   5        4.70        6.88      2.98 o 
  10  10   5       35.69       36.59      4.25 o 
  -6  11   5       17.69       19.10      3.58 o 
  -5  11   5        6.62        1.65      2.77 o 
  -4  11   5       54.80       46.39      4.18 o 
  -3  11   5      129.89      141.11      4.46 o 
  -2  11   5      100.93      132.55      4.34 o 
  -1  11   5       76.04       46.58      2.79 o 
   0  11   5       42.99       35.78      2.59 o 
   1  11   5      682.05      650.48     10.56 o 
   2  11   5       31.66       42.02      2.83 o 
   3  11   5        2.35        5.19      1.73 o 
   4  11   5      166.71      157.68      7.27 o 
   5  11   5      178.87      166.41      4.69 o 
   6  11   5       84.64       90.18      3.75 o 
   7  11   5        0.01       -0.11      2.53 o 
   8  11   5       52.45       65.70      5.34 o 
   9  11   5       31.51       27.71      3.86 o 
  -5  12   5       73.76       99.14      5.97 o 
  -4  12   5        7.16        9.97      3.02 o 
  -3  12   5        1.82        4.58      2.00 o 
  -2  12   5       59.18       62.05      3.46 o 
  -1  12   5       52.97       56.87      3.22 o 
   0  12   5       25.70       27.17      2.45 o 
   1  12   5        3.15       -0.37      1.71 o 
   2  12   5      122.65      106.28      4.79 o 
   3  12   5       43.38       46.57      3.08 o 
   4  12   5      173.89      164.16      4.79 o 
   5  12   5        0.01        1.39      1.76 o 
   6  12   5       11.37        8.02      2.15 o 
   7  12   5      147.82      150.35      4.80 o 
  -4  13   5       55.20       65.35      5.23 o 
  -3  13   5       47.93       52.61      3.63 o 
  -2  13   5       54.71       61.31      3.62 o 
  -1  13   5       10.46        6.18      2.11 o 
   0  13   5       19.05       15.41      2.37 o 
   1  13   5      144.87      139.63      4.60 o 
   2  13   5       11.93       15.34      2.27 o 
   3  13   5       17.15       21.82      3.28 o 
   4  13   5        7.63        7.89      2.16 o 
   5  13   5       38.61       47.05      3.48 o 
   6  13   5       39.57       45.99      3.42 o 
  -1  14   5       59.00       67.52      3.80 o 
   0  14   5       19.43       23.41      2.72 o 
   1  14   5       11.67       19.26      2.52 o 
   2  14   5       41.50       38.57      3.83 o 
   3  14   5       20.81       19.03      2.63 o 
  -1 -12   6       22.65       27.46      3.69 o 
   0 -12   6       63.45       66.92      3.56 o 
   1 -12   6      177.54      196.59      6.29 o 
   2 -12   6       19.63       20.62      2.16 o 
   3 -12   6        1.39        0.02      1.62 o 
  -3 -11   6       23.39       27.86      2.44 o 
  -2 -11   6       62.09       77.62      3.46 o 
  -1 -11   6      148.57      148.83      4.46 o 
   0 -11   6       56.65       62.54      3.32 o 
   1 -11   6        3.62        1.12      1.71 o 
   2 -11   6      112.78      119.51      4.45 o 
   3 -11   6      106.00      116.10      3.60 o 
   4 -11   6      106.23      126.07      3.76 o 
   5 -11   6        1.16       -2.21      2.49 o 
   6 -11   6        8.78        5.23      2.88 o 
  -5 -10   6        7.67       10.79      2.17 o 
  -4 -10   6      107.12      117.26      5.79 o 
  -3 -10   6      107.73      114.25      3.84 o 
  -2 -10   6      120.93      130.53      4.06 o 
  -1 -10   6        3.44        1.21      1.65 o 
   0 -10   6       49.61       48.52      2.88 o 
   1 -10   6      290.57      300.73      6.23 o 
   2 -10   6      129.99      139.85      3.67 o 
   3 -10   6        6.78        7.84      1.59 o 
   4 -10   6       93.05       85.28      3.05 o 
   5 -10   6      116.94      119.34      4.30 o 
   6 -10   6       61.85       60.01      4.88 o 
   7 -10   6       11.77       11.10      3.16 o 
   8 -10   6       11.94       13.94      3.34 o 
  -6  -9   6       59.15       67.15      3.67 o 
  -5  -9   6       92.04      103.62      4.15 o 
  -4  -9   6      172.84      161.08      6.36 o 
  -3  -9   6        5.98        9.71      1.74 o 
  -2  -9   6       38.67       34.08      2.41 o 
  -1  -9   6      319.19      336.03      6.36 o 
   0  -9   6      107.44      107.71      3.52 o 
   1  -9   6       12.89       14.78      1.86 o 
   2  -9   6      159.45      158.34      5.01 o 
   3  -9   6      404.23      370.50      5.91 o 
   4  -9   6      278.22      307.85      5.34 o 
   5  -9   6        1.25        1.73      1.31 o 
   6  -9   6        7.26        5.59      1.65 o 
   7  -9   6       91.15       93.86      2.99 o 
   8  -9   6       58.23       52.08      2.65 o 
   9  -9   6        1.04       -2.42      1.61 o 
  -7  -8   6      101.96      110.14      4.30 o 
  -6  -8   6       63.95       75.36      3.61 o 
  -5  -8   6       28.43       26.11      2.47 o 
  -4  -8   6      126.92      100.92      3.90 o 
  -3  -8   6      224.98      213.35      4.69 o 
  -2  -8   6      340.38      364.59      6.46 o 
  -1  -8   6       20.81       19.36      6.11 o 
   0  -8   6       32.00       22.62      1.84 o 
   1  -8   6      239.49      251.07      5.05 o 
   2  -8   6      142.98      142.64      3.21 o 
   3  -8   6        8.28        8.56      1.41 o 
   4  -8   6      161.36      158.31      3.65 o 
   5  -8   6      474.76      523.42      7.25 o 
   6  -8   6      633.33      640.99      8.39 o 
   7  -8   6      114.90      122.94      3.74 o 
   8  -8   6        5.87        0.95      1.61 o 
   9  -8   6       56.49       49.70      3.11 o 
  10  -8   6       33.38       39.19      3.23 o 
  -8  -7   6       41.08       43.40      4.35 o 
  -7  -7   6        0.21        0.29      1.84 o 
  -6  -7   6       60.33       68.19      5.06 o 
  -5  -7   6      224.55      207.83      5.31 o 
  -4  -7   6      273.97      270.81      5.94 o 
  -3  -7   6       31.63       26.23      2.16 o 
  -2  -7   6      388.42      409.43      6.73 o 
  -1  -7   6     1018.20     1041.90     14.00 o 
   0  -7   6      545.51      519.41      7.92 o 
   1  -7   6      263.65      269.48      3.81 o 
   2  -7   6        1.72       -0.20      0.81 o 
   3  -7   6      567.29      580.11      6.53 o 
   4  -7   6      583.46      617.93      6.78 o 
   5  -7   6      557.38      557.60      7.72 o 
   6  -7   6       49.48       54.46      2.35 o 
   7  -7   6      136.02      113.82      3.69 o 
   8  -7   6      156.73      178.31      4.79 o 
   9  -7   6       53.25       50.39      4.06 o 
  10  -7   6        5.37        1.44      1.75 o 
  -8  -6   6       71.34       68.30      4.88 o 
  -7  -6   6      279.18      308.84      6.70 o 
  -6  -6   6      370.78      351.87      7.04 o 
  -5  -6   6       55.05       53.99      2.29 o 
  -4  -6   6       34.76       28.25      1.84 o 
  -3  -6   6      378.49      398.03      7.24 o 
  -2  -6   6     1243.98     1191.99     11.62 o 
  -1  -6   6      709.44      730.07      7.65 o 
   0  -6   6       15.71       21.94      1.19 o 
   1  -6   6      119.77      116.06      2.22 o 
   2  -6   6      728.93      683.88      7.18 o 
   3  -6   6      221.64      207.71      3.11 o 
   4  -6   6       18.72       19.88      1.16 o 
   5  -6   6      422.43      448.18      5.33 o 
   6  -6   6      813.37      793.30      8.38 o 
   7  -6   6       10.10       16.39      2.91 o 
   8  -6   6       72.14       69.75      4.57 o 
   9  -6   6       36.90       29.17      2.44 o 
  10  -6   6       51.89       43.25      3.10 o 
  11  -6   6       42.69       30.16      2.58 o 
  -9  -5   6       69.04       80.28      5.23 o 
  -8  -5   6      105.95      115.04      5.62 o 
  -7  -5   6      171.64      158.74      3.68 o 
  -6  -5   6       14.43       18.08      1.52 o 
  -5  -5   6      202.18      210.73      3.96 o 
  -4  -5   6      418.01      447.70      5.45 o 
  -3  -5   6       44.30       41.87      1.96 o 
  -2  -5   6       10.83        9.61      1.04 o 
  -1  -5   6     1293.32     1341.32     12.63 o 
   0  -5   6     2706.96     2721.50     27.83 o 
   1  -5   6      952.36      958.98      9.34 o 
   2  -5   6       16.22       19.08      1.03 o 
   3  -5   6      213.15      188.68      2.76 o 
   4  -5   6      311.81      325.70      4.68 o 
   5  -5   6      254.06      305.49      7.00 o 
   6  -5   6      236.52      217.30      3.26 o 
   7  -5   6      124.87      108.93      3.60 o 
   8  -5   6      389.83      412.45      7.63 o 
   9  -5   6      131.82      114.77      3.92 o 
  10  -5   6       58.64       56.30      3.24 o 
  11  -5   6        8.92        2.68      1.88 o 
  12  -5   6       73.39       70.92      3.69 o 
  -9  -4   6       47.06       48.86      3.18 o 
  -8  -4   6        0.15       -2.19      2.21 o 
  -7  -4   6      186.05      184.85      3.88 o 
  -6  -4   6      499.48      503.24      6.98 o 
  -5  -4   6       56.92       57.15      1.87 o 
  -4  -4   6        0.07       -0.53      0.77 o 
  -3  -4   6      294.35      320.37      4.72 o 
  -2  -4   6      330.45      305.45      4.45 o 
  -1  -4   6       23.83       21.01      1.10 o 
   0  -4   6       82.88       89.88      1.76 o 
   1  -4   6     1780.95     1847.06     16.64 o 
   2  -4   6     2061.04     2080.98     18.61 o 
   3  -4   6     1152.53     1118.53     12.35 o 
   4  -4   6        9.89        9.33      1.28 o 
   5  -4   6      404.45      410.29      4.78 o 
   6  -4   6     1683.92     1714.86     16.00 o 
   7  -4   6      714.61      733.76      7.68 o 
   8  -4   6      263.33      264.89      5.65 o 
   9  -4   6      150.72      148.28      4.36 o 
  10  -4   6      199.31      193.38      5.10 o 
  11  -4   6      203.53      233.90      5.93 o 
  12  -4   6       25.94       20.86      2.48 o 
 -10  -3   6        0.48       -0.69      1.61 o 
  -9  -3   6       68.30       69.64      3.51 o 
  -8  -3   6      149.09      138.06      4.74 o 
  -7  -3   6       52.54       59.49      2.92 o 
  -6  -3   6      309.25      315.85      4.34 o 
  -5  -3   6      422.48      416.70      5.07 o 
  -4  -3   6     1357.51     1379.70     13.28 o 
  -3  -3   6      557.98      551.50      6.87 o 
  -2  -3   6      422.22      439.89      5.65 o 
  -1  -3   6      387.88      405.07      5.25 o 
   0  -3   6     7180.80     7096.40     61.59 o 
   1  -3   6     1643.41     1646.77     14.77 o 
   2  -3   6     1129.94     1086.15     10.04 o 
   3  -3   6      664.27      668.65      9.95 o 
   4  -3   6     1380.60     1300.49     14.46 o 
   5  -3   6     1085.59      963.42      9.43 o 
   6  -3   6      306.90      296.12      3.74 o 
   7  -3   6        0.26       -0.09      0.90 o 
   8  -3   6     1263.23     1285.23     17.75 o 
   9  -3   6      743.71      709.05     11.23 o 
  10  -3   6      134.41      138.14      4.32 o 
  11  -3   6        0.06       -2.38      1.58 o 
  12  -3   6       31.26       20.73      2.35 o 
 -10  -2   6       91.46       98.06      8.99 o 
  -9  -2   6      122.68      115.51      4.13 o 
  -8  -2   6       65.57       68.78      3.10 o 
  -7  -2   6      302.69      316.14      7.73 o 
  -6  -2   6      745.51      779.84      9.46 o 
  -5  -2   6      810.32      759.12      7.95 o 
  -4  -2   6      386.66      346.47      4.24 o 
  -3  -2   6      224.75      214.11      3.33 o 
  -2  -2   6      843.41      865.06      9.75 o 
  -1  -2   6     6535.25     6667.83     73.90 o 
   0  -2   6       17.02       18.81      0.77 o 
   1  -2   6      475.89      487.99      4.78 o 
   2  -2   6     3553.95     3635.06     36.89 o 
   3  -2   6     6873.48     6586.73     84.97 o 
   4  -2   6       46.63       40.01      1.41 o 
   5  -2   6      139.86      148.09      2.66 o 
   6  -2   6      732.72      755.13      7.64 o 
   7  -2   6      543.86      563.91      6.05 o 
   8  -2   6      270.30      315.36      6.13 o 
   9  -2   6        0.00       -1.96      1.30 o 
  10  -2   6      172.78      148.58      4.49 o 
  11  -2   6      290.79      281.53      6.39 o 
  12  -2   6      107.83      109.85      4.28 o 
  13  -2   6       20.25       30.12      2.81 o 
 -10  -1   6        0.31        0.18      1.61 o 
  -9  -1   6      227.24      265.17      9.41 o 
  -8  -1   6      322.07      330.94     10.15 o 
  -7  -1   6      408.76      394.08     10.96 o 
  -6  -1   6       55.20       41.26      1.94 o 
  -5  -1   6      260.96      291.13      5.46 o 
  -4  -1   6     1941.09     1911.31     20.87 o 
  -3  -1   6     4285.93     4258.91     43.50 o 
  -2  -1   6     2280.79     2245.99     23.36 o 
  -1  -1   6      737.83      623.75      7.11 o 
   0  -1   6      672.99      760.43      8.38 o 
   1  -1   6     2116.29     2222.29     29.19 o 
   2  -1   6     1054.64     1090.18     15.01 o 
   3  -1   6     1422.68     1559.11     20.87 o 
   4  -1   6      750.86      819.49      9.44 o 
   5  -1   6     1844.06     2112.34     22.55 o 
   6  -1   6      615.05      630.63      6.52 o 
   7  -1   6       22.32       19.39      1.27 o 
   8  -1   6      156.15      151.43      3.89 o 
   9  -1   6      444.52      416.92     15.96 o 
  10  -1   6      228.42      226.02      5.40 o 
  11  -1   6       54.46       50.20      2.91 o 
  12  -1   6       14.22        9.55      1.93 o 
  13  -1   6      115.16      137.50      4.83 o 
 -10   0   6       97.07       93.73      5.83 o 
  -9   0   6      302.92      311.21     10.39 o 
  -8   0   6       14.13       17.94      2.88 o 
  -7   0   6        2.58       -1.23      1.90 o 
  -6   0   6      477.92      471.72     10.08 o 
  -5   0   6      683.09      683.59      8.46 o 
  -4   0   6      149.59      120.86      2.56 o 
  -3   0   6        4.61        7.48      2.35 o 
  -2   0   6      592.91      611.16      9.14 o 
  -1   0   6     1300.87     1269.62     17.31 o 
   0   0   6      959.49      911.48     12.79 o 
   1   0   6      575.73      640.53     10.04 o 
   2   0   6      196.36      239.60      3.01 o 
   3   0   6     8836.94     9076.69    117.82 o 
   4   0   6     2439.87     2547.85     26.86 o 
   5   0   6      265.60      263.28      3.84 o 
   6   0   6     1404.50     1437.66     13.41 o 
   7   0   6     1119.59     1119.58     12.29 o 
   8   0   6      346.71      338.05      4.76 o 
   9   0   6       22.81       12.32      1.69 o 
  10   0   6      195.07      186.91      4.79 o 
  11   0   6      137.34      150.19      4.45 o 
  12   0   6      226.87      251.08      8.62 o 
  13   0   6       37.40       31.38      2.70 o 
 -10   1   6       13.34       16.50      3.41 o 
  -9   1   6       13.77        9.80      2.84 o 
  -8   1   6       82.34       64.55      4.57 o 
  -7   1   6      395.81      420.21     11.41 o 
  -6   1   6      314.69      335.14     13.64 o 
  -5   1   6      265.65      267.93      4.43 o 
  -4   1   6      870.03      779.42    114.36 o 
  -3   1   6     2712.62     2698.80     28.61 o 
  -2   1   6      225.28      239.66      4.40 o 
  -1   1   6      159.71      188.81      3.68 o 
   0   1   6      288.27      262.43      6.67 o 
   1   1   6      642.63      719.41     10.34 o 
   2   1   6      902.30      968.93     10.38 o 
   3   1   6       14.74       17.58      0.89 o 
   4   1   6     1782.28     1771.52     23.48 o 
   5   1   6     5242.27     5457.69     68.77 o 
   6   1   6     3855.55     3758.68     37.57 o 
   7   1   6      139.73      140.90      2.67 o 
   8   1   6        6.40        3.87      1.83 o 
   9   1   6      495.23      507.98     12.20 o 
  10   1   6      259.71      254.51      5.92 o 
  11   1   6       91.51       84.93      3.45 o 
  12   1   6        1.19        0.09      1.56 o 
  13   1   6       63.35       64.09      3.57 o 
 -10   2   6       34.67       28.73      3.97 o 
  -9   2   6      157.51      157.75      7.13 o 
  -8   2   6       33.12       28.87      3.37 o 
  -7   2   6        0.03       -1.93      1.79 o 
  -6   2   6      104.72      107.21      5.09 o 
  -5   2   6      378.73      361.86      5.05 o 
  -4   2   6      235.49      204.11      3.34 o 
  -3   2   6      408.90      429.50     25.16 o 
  -2   2   6     4156.55     4355.68     59.82 o 
  -1   2   6     2212.58     2221.17     29.14 o 
   0   2   6     1931.61     1853.43     19.15 o 
   1   2   6     1573.73     1462.03     13.00 o 
   2   2   6     1567.52     2115.41     18.65 o 
   3   2   6     4745.28     4820.46     49.66 o 
   4   2   6     4497.65     4571.77     56.19 o 
   5   2   6     1394.71     1356.99     14.32 o 
   6   2   6       31.39       19.06      2.16 o 
   7   2   6      965.10      987.90     10.96 o 
   8   2   6      999.30     1021.64     11.47 o 
   9   2   6      758.19      726.33     10.92 o 
  10   2   6       10.50        6.48      1.40 o 
  11   2   6       16.32       13.56      1.87 o 
  12   2   6      170.28      163.98      5.36 o 
  13   2   6       29.03       30.85      2.17 o 
 -10   3   6       20.11       10.32      2.98 o 
  -9   3   6        4.58        8.78      2.63 o 
  -8   3   6      385.68      356.96     10.78 o 
  -7   3   6      309.02      266.40      8.60 o 
  -6   3   6      477.50      435.28     11.48 o 
  -5   3   6       30.19       25.42      2.70 o 
  -4   3   6      157.25      173.85      3.68 o 
  -3   3   6     1610.74     1609.15     22.00 o 
  -2   3   6     3934.28     3905.28     40.73 o 
  -1   3   6      277.35      199.12      3.92 o 
   0   3   6        0.33        0.01      0.66 o 
   1   3   6     5976.09     6138.57     61.52 o 
   2   3   6      873.65      739.37      9.28 o 
   3   3   6     2649.77     2391.70    127.89 o 
   4   3   6      418.40      474.49      6.87 o 
   5   3   6      352.78      364.28      4.67 o 
   6   3   6      967.42      917.41      8.74 o 
   7   3   6      451.44      396.14      4.53 o 
   8   3   6       65.92       47.94      1.61 o 
   9   3   6      244.33      233.82      3.44 o 
  10   3   6      186.43      169.74      3.47 o 
  11   3   6      100.31       91.22      2.83 o 
  12   3   6        0.19       -1.80      1.20 o 
  13   3   6       51.14       54.44      2.74 o 
 -10   4   6       43.51       32.76      4.00 o 
  -9   4   6      246.45      231.67      9.06 o 
  -8   4   6      284.31      269.03      9.20 o 
  -7   4   6       66.53       78.28      5.02 o 
  -6   4   6       16.16       10.96      2.39 o 
  -5   4   6      303.60      328.60      9.83 o 
  -4   4   6      200.02      207.82      4.21 o 
  -3   4   6      536.19      492.34     11.50 o 
  -2   4   6      122.68      125.64      3.07 o 
  -1   4   6      593.46      564.37      8.42 o 
   0   4   6     3373.71     3497.37     46.53 o 
   1   4   6      282.62      268.62      4.47 o 
   2   4   6        6.90        8.43      2.28 o 
   3   4   6      153.86      163.92      2.56 o 
   4   4   6     1859.77     1957.88     19.76 o 
   5   4   6       34.82       23.33      1.67 o 
   6   4   6        3.80        1.81      0.61 o 
   7   4   6     1273.30     1239.74     11.60 o 
   8   4   6      344.12      332.51      4.15 o 
   9   4   6      525.58      536.97      7.71 o 
  10   4   6        6.33        6.64      1.42 o 
  11   4   6       79.97       79.85      2.74 o 
  12   4   6      135.30      138.35      3.50 o 
  13   4   6       39.29       53.03      5.02 o 
 -10   5   6       53.16       60.89      5.30 o 
  -9   5   6       12.19       16.86      3.30 o 
  -8   5   6       33.15       32.48      3.72 o 
  -7   5   6      248.52      284.83      9.24 o 
  -6   5   6      552.62      550.11     13.56 o 
  -5   5   6       94.46       86.95      4.53 o 
  -4   5   6       53.40       55.32      9.78 o 
  -3   5   6       10.74       11.66      1.31 o 
  -2   5   6     1083.35     1123.48     15.32 o 
  -1   5   6       42.37       49.02      1.38 o 
   0   5   6        1.54        1.27      0.77 o 
   1   5   6     2533.72     2683.75     26.77 o 
   2   5   6       13.88       11.45      1.03 o 
   3   5   6      925.31      899.99     11.71 o 
   4   5   6        0.75        7.20      1.01 o 
   5   5   6      413.37      439.03      7.46 o 
   6   5   6     1560.74     1582.28     18.91 o 
   7   5   6      285.98      286.90      4.99 o 
   8   5   6        8.30        8.40      1.00 o 
   9   5   6      184.06      203.25      4.85 o 
  10   5   6      494.25      549.82     10.71 o 
  11   5   6      238.53      250.31      8.36 o 
  12   5   6       53.62       58.08      5.02 o 
  -9   6   6       12.44       12.43      2.95 o 
  -8   6   6       62.21       55.80      4.92 o 
  -7   6   6        8.37       10.39      2.39 o 
  -6   6   6        8.82        6.64      2.42 o 
  -5   6   6      442.58      411.04     10.82 o 
  -4   6   6      203.22      194.09      4.20 o 
  -3   6   6       48.45       44.52      4.44 o 
  -2   6   6        3.02        2.97      0.82 o 
  -1   6   6     1909.91     1974.91     17.71 o 
   0   6   6     1748.06     1713.50     15.46 o 
   1   6   6     1902.67     1664.49     20.76 o 
   2   6   6        0.82        0.59      0.91 o 
   3   6   6      346.85      366.04      5.85 o 
   4   6   6     2931.01     3006.01     46.58 o 
   5   6   6      610.35      592.19      6.79 o 
   6   6   6      610.62      561.59      9.99 o 
   7   6   6      508.28      553.42      9.81 o 
   8   6   6      296.97      307.61     16.31 o 
   9   6   6      402.58      366.73      9.66 o 
  10   6   6       74.99       68.37      4.53 o 
  11   6   6        0.93       -1.30      2.32 o 
  12   6   6       35.40       28.83      3.97 o 
  -9   7   6        0.21       -2.32      2.25 o 
  -8   7   6       36.69       24.58      3.48 o 
  -7   7   6      207.18      187.91      7.55 o 
  -6   7   6      358.28      353.38     10.22 o 
  -5   7   6      277.49      325.92      9.27 o 
  -4   7   6        6.61        0.23      1.97 o 
  -3   7   6       22.26       15.50      1.28 o 
  -2   7   6     3643.97     3642.10     31.88 o 
  -1   7   6      260.39      232.48      3.30 o 
   0   7   6      714.67      677.62      7.96 o 
   1   7   6      711.59      691.65      8.35 o 
   2   7   6     1294.55     1216.84     15.89 o 
   3   7   6     1076.03     1034.96     13.82 o 
   4   7   6      160.24      169.37      3.85 o 
   5   7   6       94.37      104.55      3.12 o 
   6   7   6      464.98      493.75     11.27 o 
   7   7   6      156.02      131.69      5.20 o 
   8   7   6      148.73      145.49      5.97 o 
   9   7   6       15.08        8.04      2.60 o 
  10   7   6      154.14      148.97      6.32 o 
  11   7   6      103.70      110.69      6.04 o 
  12   7   6       94.49      109.88      6.46 o 
  -8   8   6       78.08      108.20      6.39 o 
  -7   8   6       23.28       37.65      3.90 o 
  -6   8   6        0.77        1.55      1.97 o 
  -5   8   6      193.13      195.74      7.06 o 
  -4   8   6      458.32      495.66      9.90 o 
  -3   8   6      372.14      394.50      4.94 o 
  -2   8   6       41.56       44.85      1.67 o 
  -1   8   6       58.11       48.91      2.00 o 
   0   8   6      114.79      109.95      3.57 o 
   1   8   6     1658.36     1695.36     23.29 o 
   2   8   6       38.03       45.57      4.46 o 
   3   8   6        3.96        7.41      1.44 o 
   4   8   6     1059.12     1089.40     24.49 o 
   5   8   6      610.51      575.22      8.96 o 
   6   8   6      274.52      286.93      5.67 o 
   7   8   6       54.12       69.60      4.32 o 
   8   8   6      300.45      285.96      8.60 o 
   9   8   6      174.56      173.41      6.67 o 
  10   8   6      111.89      118.34      5.86 o 
  11   8   6        5.33        4.25      2.91 o 
  -8   9   6       17.39       25.21      3.55 o 
  -7   9   6       49.84       51.87      4.74 o 
  -6   9   6       40.07       46.25      4.04 o 
  -5   9   6      181.64      199.04      5.17 o 
  -4   9   6       13.50       21.56      2.51 o 
  -3   9   6        4.11        1.02      0.90 o 
  -2   9   6      295.96      282.12      4.57 o 
  -1   9   6       22.63       17.63      2.79 o 
   0   9   6      229.98      249.57      5.33 o 
   1   9   6        4.54        5.04      1.60 o 
   2   9   6      456.90      439.55      7.56 o 
   3   9   6      571.73      525.82      8.51 o 
   4   9   6      369.54      325.85      6.17 o 
   5   9   6       67.43       72.87      3.02 o 
   6   9   6       93.64       83.94      3.20 o 
   7   9   6      510.44      486.30     12.08 o 
   8   9   6      179.94      182.47      6.92 o 
   9   9   6        9.44        7.87      2.81 o 
  10   9   6       14.99       14.19      3.37 o 
  -7  10   6       29.79       34.85      5.90 o 
  -6  10   6        1.04        5.87      1.88 o 
  -5  10   6       15.89       10.96      3.09 o 
  -4  10   6      182.58      173.20      6.74 o 
  -3  10   6       65.03       68.64      2.62 o 
  -2  10   6      164.89      188.04      4.76 o 
  -1  10   6        0.23        2.37      1.41 o 
   0  10   6       72.27       62.04      3.06 o 
   1  10   6      543.86      522.27      8.76 o 
   2  10   6       52.01       57.02      2.77 o 
   3  10   6       10.80       15.13      2.93 o 
   4  10   6      217.19      181.41      5.85 o 
   5  10   6      407.26      364.23      7.02 o 
   6  10   6      146.83      148.81      4.29 o 
   7  10   6       34.89       37.89      4.00 o 
   8  10   6       57.87       63.77      4.74 o 
   9  10   6       32.88       27.57      3.72 o 
  10  10   6       92.48       95.83      5.90 o 
  -6  11   6        5.32        2.98      2.84 o 
  -5  11   6      106.03      130.71      6.39 o 
  -4  11   6        6.37       14.68      3.23 o 
  -3  11   6        4.21       -0.88      1.55 o 
  -2  11   6       59.11       67.61      3.33 o 
  -1  11   6      265.99      255.04      5.73 o 
   0  11   6       46.83       61.33      3.19 o 
   1  11   6        0.28        0.17      1.63 o 
   2  11   6      139.13      118.83      3.99 o 
   3  11   6      152.08      146.38      4.35 o 
   4  11   6      182.09      199.93      8.74 o 
   5  11   6       32.26       39.85      2.84 o 
   6  11   6       18.40       17.22      3.72 o 
   7  11   6      117.42      107.42      5.76 o 
   8  11   6      108.20      112.69      6.08 o 
   9  11   6       10.97       12.26      3.27 o 
  -5  12   6        0.01       -3.02      2.74 o 
  -4  12   6       56.07       59.35      5.16 o 
  -3  12   6       66.09       70.16      3.71 o 
  -2  12   6      100.67      123.52      4.42 o 
  -1  12   6        1.91        6.53      1.88 o 
   0  12   6       15.83        6.46      2.21 o 
   1  12   6       71.05       74.64      3.41 o 
   2  12   6      133.39      143.24      5.60 o 
   3  12   6       29.93       36.34      2.74 o 
   4  12   6       13.16       17.59      2.30 o 
   5  12   6      120.35      103.09      3.97 o 
   6  12   6       53.20       58.73      3.38 o 
   7  12   6       74.59       96.33      4.13 o 
  -3  13   6        0.41        6.08      2.10 o 
  -2  13   6       14.50        9.60      2.21 o 
  -1  13   6      135.69      148.17      4.88 o 
   0  13   6       16.97       28.99      2.66 o 
   1  13   6       36.42       52.21      3.43 o 
   2  13   6       11.02        7.88      2.12 o 
   3  13   6       39.53       24.98      2.86 o 
   4  13   6       61.41       68.27      3.68 o 
   5  13   6       21.99       27.64      2.74 o 
   6  13   6        0.00       -0.51      1.81 o 
   0  14   6        8.64        3.44      2.56 o 
   1  14   6       17.14       15.09      2.50 o 
   2  14   6       65.01       69.63      5.90 o 
   3  14   6        3.07        4.29      2.04 o 
  -2 -11   7       28.54       33.57      4.78 o 
  -1 -11   7        0.01       -2.95      2.81 o 
   0 -11   7       17.15       15.91      3.90 o 
   1 -11   7      114.94      127.65      7.59 o 
   2 -11   7      111.25      113.29      7.20 o 
   3 -11   7       22.74       23.62      5.51 o 
   4 -11   7       10.62        7.17      2.11 o 
   5 -11   7       78.73       87.09      5.41 o 
  -4 -10   7      128.62      127.69      7.48 o 
  -3 -10   7        0.01       -3.69      2.46 o 
  -2 -10   7       27.20       22.09      4.07 o 
  -1 -10   7      131.71      136.61      7.37 o 
   0 -10   7      109.86      109.49      6.57 o 
   1 -10   7       15.81       16.20      1.75 o 
   2 -10   7       88.27       96.27      3.13 o 
   3 -10   7      192.77      202.23      4.38 o 
   4 -10   7      130.60      143.66      3.79 o 
   5 -10   7       48.88       45.85      6.16 o 
   6 -10   7        0.01       -3.32      2.21 o 
   7 -10   7       53.29       56.82      4.85 o 
  -5  -9   7       17.05        9.62      3.37 o 
  -4  -9   7       80.65       84.53      6.25 o 
  -3  -9   7      214.03      232.12      9.34 o 
  -2  -9   7      283.63      282.04      6.94 o 
  -1  -9   7       65.31       64.84      2.66 o 
   0  -9   7       28.89       28.95      1.91 o 
   1  -9   7      270.02      276.46      5.23 o 
   2  -9   7      256.88      298.47      5.21 o 
   3  -9   7      132.27      140.73      3.53 o 
   4  -9   7        7.37        9.35      1.58 o 
   5  -9   7        4.32        4.90      1.33 o 
   6  -9   7       32.16       29.42      3.97 o 
   7  -9   7       46.03       53.13      3.23 o 
   8  -9   7        0.24       -0.02      1.30 o 
  -6  -8   7       29.64       41.93      4.95 o 
  -5  -8   7      131.84      125.61      6.71 o 
  -4  -8   7      129.99      157.85      7.41 o 
  -3  -8   7       62.99       58.53      3.13 o 
  -2  -8   7       46.49       49.47      2.23 o 
  -1  -8   7       87.59       85.85      2.66 o 
   0  -8   7      334.52      343.84      5.34 o 
   1  -8   7       60.28       72.05      3.24 o 
   2  -8   7        7.25        7.07      1.29 o 
   3  -8   7      208.49      214.98      4.37 o 
   4  -8   7      327.86      335.98      4.61 o 
   5  -8   7      326.16      339.22      5.51 o 
   6  -8   7        2.63        2.44      1.35 o 
   7  -8   7       64.50       50.47      3.11 o 
   8  -8   7       64.23       68.42      6.18 o 
   9  -8   7       23.55       19.93      2.26 o 
  -7  -7   7      106.20      112.23      6.46 o 
  -6  -7   7      115.65      106.93      6.11 o 
  -5  -7   7       51.20       56.58      3.24 o 
  -4  -7   7       39.82       29.27      2.38 o 
  -3  -7   7       85.53       86.15      3.42 o 
  -2  -7   7      262.11      256.41      4.30 o 
  -1  -7   7      127.81      144.93      5.10 o 
   0  -7   7        3.12        0.14      0.93 o 
   1  -7   7      284.34      269.09      3.87 o 
   2  -7   7      381.10      380.38      5.07 o 
   3  -7   7      339.53      368.76      4.76 o 
   4  -7   7        0.20        1.94      0.99 o 
   5  -7   7      158.91      157.48      2.99 o 
   6  -7   7      494.05      478.39      5.94 o 
   7  -7   7      185.04      194.13      4.93 o 
   8  -7   7        2.88       -0.18      1.42 o 
   9  -7   7       52.29       53.29      3.31 o 
  10  -7   7       76.53       64.20      3.92 o 
  -7  -6   7       32.85       32.90      3.93 o 
  -6  -6   7        7.49        7.67      1.87 o 
  -5  -6   7      340.72      329.74      7.94 o 
  -4  -6   7      319.20      345.86      5.45 o 
  -3  -6   7      156.23      139.55      3.26 o 
  -2  -6   7      157.34      157.81      3.46 o 
  -1  -6   7     1095.99     1063.95     10.56 o 
   0  -6   7     1160.13     1195.55     11.63 o 
   1  -6   7      262.65      247.59      3.48 o 
   2  -6   7      173.57      192.31      2.98 o 
   3  -6   7      438.75      444.11      5.21 o 
   4  -6   7      957.87      945.60     11.19 o 
   5  -6   7     1182.28     1253.43     14.71 o 
   6  -6   7      374.62      375.60      4.88 o 
   7  -6   7        0.80        0.81      1.37 o 
   8  -6   7       42.18       43.67      2.81 o 
   9  -6   7      146.17      145.72      4.93 o 
  10  -6   7       20.85       22.42      2.97 o 
  11  -6   7        7.73        2.93      1.86 o 
  -7  -5   7      133.79      130.81      3.48 o 
  -6  -5   7      512.35      499.21      7.22 o 
  -5  -5   7      242.89      232.62      4.31 o 
  -4  -5   7        0.35        1.80      1.12 o 
  -3  -5   7      850.20      938.86     17.48 o 
  -2  -5   7     1722.82     1661.77     18.39 o 
  -1  -5   7      297.24      289.21      3.75 o 
   0  -5   7      249.52      236.34      3.24 o 
   1  -5   7      155.13      146.87      2.43 o 
   2  -5   7      550.40      544.94      5.84 o 
   3  -5   7      786.95      790.67      8.00 o 
   4  -5   7      133.00      132.94      2.81 o 
   5  -5   7       21.83       18.82      1.38 o 
   6  -5   7      984.97     1002.69     10.18 o 
   7  -5   7      605.98      634.29      8.06 o 
   8  -5   7      635.39      655.87     11.54 o 
   9  -5   7        1.29       -0.51      1.45 o 
  10  -5   7       66.54       50.01      3.04 o 
  11  -5   7       78.38       87.00      4.03 o 
  -9  -4   7       69.62       81.23      5.44 o 
  -8  -4   7      194.74      199.03      6.99 o 
  -7  -4   7       93.52       96.75      2.98 o 
  -6  -4   7        6.82        2.88      1.20 o 
  -5  -4   7      209.86      217.21      3.53 o 
  -4  -4   7      936.86      942.50     11.16 o 
  -3  -4   7     1253.29     1196.43     13.67 o 
  -2  -4   7       13.52       12.06      1.48 o 
  -1  -4   7       17.57       14.20      1.13 o 
   0  -4   7     2068.20     1978.92     17.83 o 
   1  -4   7     1795.76     1778.42     16.12 o 
   2  -4   7     1905.72     1905.53     17.20 o 
   3  -4   7        7.75        9.45      0.95 o 
   4  -4   7      720.36      676.96     10.38 o 
   5  -4   7      793.98      775.39      9.45 o 
   6  -4   7      434.99      439.27      5.22 o 
   7  -4   7        6.17       10.57      1.40 o 
   8  -4   7      210.80      219.90      5.21 o 
   9  -4   7      357.01      338.77      6.85 o 
  10  -4   7       99.18       85.53      3.61 o 
  11  -4   7        3.87        2.09      1.71 o 
  12  -4   7       41.97       26.39      2.62 o 
  -9  -3   7      136.96      139.78      4.57 o 
  -8  -3   7       51.90       46.70      4.64 o 
  -7  -3   7       64.83       76.91      3.25 o 
  -6  -3   7      386.31      405.49      5.23 o 
  -5  -3   7      629.23      610.58      6.90 o 
  -4  -3   7      379.76      376.79      4.70 o 
  -3  -3   7       31.21       45.22      1.85 o 
  -2  -3   7     1036.62     1074.01     12.13 o 
  -1  -3   7      769.22      791.18      9.20 o 
   0  -3   7      915.88      882.79      8.40 o 
   1  -3   7       95.36      104.06      2.64 o 
   2  -3   7      411.14      430.03      4.51 o 
   3  -3   7     1054.93     1069.08     11.79 o 
   4  -3   7       10.69       14.71      1.27 o 
   5  -3   7       42.84       23.79      1.36 o 
   6  -3   7      772.38      822.80      8.45 o 
   7  -3   7     1118.43     1107.46     10.94 o 
   8  -3   7     1086.97     1104.99     15.72 o 
   9  -3   7      177.33      166.30      4.54 o 
  10  -3   7       60.49       49.81      3.46 o 
  11  -3   7      135.72      119.07      4.29 o 
  12  -3   7      113.71      118.17      4.38 o 
  -9  -2   7        1.05       -0.76      2.07 o 
  -8  -2   7      289.75      297.69     14.22 o 
  -7  -2   7      171.82      168.18      7.52 o 
  -6  -2   7      154.55      144.73      2.79 o 
  -5  -2   7      133.91      133.62      2.59 o 
  -4  -2   7      562.91      564.00      6.24 o 
  -3  -2   7     1311.74     1297.01     14.30 o 
  -2  -2   7      541.99      507.03      6.31 o 
  -1  -2   7        9.92        2.12      0.70 o 
   0  -2   7     3805.33     3855.97     39.75 o 
   1  -2   7     1812.53     1791.98     15.86 o 
   2  -2   7     1483.39     1447.80     15.30 o 
   3  -2   7      409.26      375.26      6.32 o 
   4  -2   7      359.67      368.26     11.31 o 
   5  -2   7      543.46      595.41      7.41 o 
   6  -2   7      732.39      730.36      8.33 o 
   7  -2   7       10.58        8.42      1.04 o 
   8  -2   7      107.85      109.51      3.45 o 
   9  -2   7      849.10      881.71     13.25 o 
  10  -2   7      617.88      634.11     10.56 o 
  11  -2   7      170.23      171.55      4.93 o 
  12  -2   7        6.01        4.20      1.81 o 
  13  -2   7       44.46       50.50      3.39 o 
 -10  -1   7       27.29       23.71      2.79 o 
  -9  -1   7      197.85      199.18      7.46 o 
  -8  -1   7        3.21        2.75      1.55 o 
  -7  -1   7       16.68       15.56      2.70 o 
  -6  -1   7      364.61      346.07     12.33 o 
  -5  -1   7     1143.66     1155.52     11.43 o 
  -4  -1   7      132.62      117.42      2.20 o 
  -3  -1   7       50.01       42.17      3.30 o 
  -2  -1   7      998.51     1037.43     11.48 o 
  -1  -1   7     2257.82     2356.73     24.45 o 
   0  -1   7     1153.36     1140.31     12.26 o 
   1  -1   7        3.58        0.92      3.09 o 
   2  -1   7     1974.03     1917.91     19.82 o 
   3  -1   7     3431.14     3428.42     44.43 o 
   4  -1   7     1589.20     1637.67     22.06 o 
   5  -1   7     1195.94     1183.86     13.33 o 
   6  -1   7      237.86      247.18      3.31 o 
   7  -1   7     1325.91     1213.26     11.71 o 
   8  -1   7      837.02      820.32      9.65 o 
   9  -1   7      360.31      361.98      6.84 o 
  10  -1   7       28.36       18.59      2.00 o 
  11  -1   7       36.55       39.59      2.82 o 
  12  -1   7      168.68      177.40      5.13 o 
  13  -1   7       70.57       67.72      5.86 o 
 -10   0   7       17.08       17.56      3.48 o 
  -9   0   7       28.78       20.44      3.41 o 
  -8   0   7      323.22      325.39     10.25 o 
  -7   0   7      347.80      354.51     10.46 o 
  -6   0   7      269.27      254.87      4.31 o 
  -5   0   7       63.45       81.14      3.74 o 
  -4   0   7      320.22      319.61      4.82 o 
  -3   0   7     3176.11     3175.74     41.48 o 
  -2   0   7     2020.58     2077.48     27.69 o 
  -1   0   7        7.01        9.45      0.68 o 
   0   0   7       60.45       65.10      2.26 o 
   1   0   7     5965.36     6251.80     82.45 o 
   2   0   7     6103.33     6274.47    122.22 o 
   3   0   7     4291.52     4079.21     53.34 o 
   4   0   7       40.34       30.95      5.67 o 
   5   0   7      793.56      861.31     10.03 o 
   6   0   7     1225.32     1269.02     12.08 o 
   7   0   7      466.84      492.70      6.30 o 
   8   0   7        5.06        2.26      0.85 o 
   9   0   7       87.91      100.73      3.46 o 
  10   0   7      169.10      163.74      4.43 o 
  11   0   7       76.30       69.18      3.17 o 
  12   0   7       31.47       23.58      2.35 o 
  13   0   7       11.73        6.78      1.95 o 
 -10   1   7       54.08       61.17      5.16 o 
  -9   1   7      268.99      264.71      9.59 o 
  -8   1   7      114.61      101.00      5.62 o 
  -7   1   7       14.30       10.18      2.49 o 
  -6   1   7      293.60      288.80      8.78 o 
  -5   1   7     1581.40     1552.28     22.62 o 
  -4   1   7      956.63      879.55     50.78 o 
  -3   1   7     1026.51      969.31     14.66 o 
  -2   1   7      200.66      246.42      7.69 o 
  -1   1   7      244.20      294.74      5.25 o 
   0   1   7      875.46      840.94      9.14 o 
   1   1   7       75.03       45.64      2.08 o 
   2   1   7      126.48      170.11      4.20 o 
   3   1   7      507.98      539.90      6.28 o 
   4   1   7     4046.62     4219.61     42.98 o 
   5   1   7     1215.55     1184.82     13.29 o 
   6   1   7      217.90      201.07      4.25 o 
   7   1   7      578.89      569.43      7.03 o 
   8   1   7      289.39      293.12      4.41 o 
   9   1   7      281.09      246.62      8.22 o 
  10   1   7        0.96       -0.23      1.40 o 
  11   1   7       78.14       72.82      4.04 o 
  12   1   7      142.50      141.93      4.46 o 
  13   1   7       78.86       93.58      4.07 o 
 -10   2   7       76.91       73.50      5.58 o 
  -9   2   7       19.85       18.89      3.34 o 
  -8   2   7        2.03       -1.65      1.97 o 
  -7   2   7      207.00      177.69      6.95 o 
  -6   2   7      359.68      342.43      9.94 o 
  -5   2   7      194.84      184.69      3.42 o 
  -4   2   7       46.03       40.56      2.19 o 
  -3   2   7      672.84      705.78      8.65 o 
  -2   2   7      763.54      720.18     10.67 o 
  -1   2   7       19.96        5.24      0.99 o 
   0   2   7       21.15       28.37      1.28 o 
   1   2   7     3475.37     3549.76     30.96 o 
   2   2   7      791.88      685.13      9.17 o 
   3   2   7      883.80      819.35      9.16 o 
   4   2   7      137.64      135.53      3.00 o 
   5   2   7      866.81      908.99     12.11 o 
   6   2   7     1773.01     1783.59     15.98 o 
   7   2   7      958.65      930.52      9.01 o 
   8   2   7       13.99       17.90      1.48 o 
   9   2   7       59.11       59.24      2.68 o 
  10   2   7      545.57      498.94      8.50 o 
  11   2   7      206.00      192.10      3.92 o 
  12   2   7       20.58       18.09      2.16 o 
  13   2   7       24.02       27.05      2.06 o 
 -10   3   7        5.67        2.14      2.70 o 
  -9   3   7       30.58       19.60      3.30 o 
  -8   3   7      138.09      143.56      6.74 o 
  -7   3   7       68.75       79.61      4.88 o 
  -6   3   7       59.30       49.41      3.90 o 
  -5   3   7      611.07      657.83      8.29 o 
  -4   3   7      312.25      353.03      5.07 o 
  -3   3   7       70.56       68.22      1.98 o 
  -2   3   7      204.67      183.69      3.23 o 
  -1   3   7     2209.95     2233.98     29.60 o 
   0   3   7     1428.76     1401.75     12.72 o 
   1   3   7      592.13      579.26      5.71 o 
   2   3   7     2004.74     2147.23     21.31 o 
   3   3   7      863.86      901.17      9.47 o 
   4   3   7     4077.76     4108.06     49.98 o 
   5   3   7     1420.31     1349.46     17.44 o 
   6   3   7      144.60      117.02      3.23 o 
   7   3   7       89.68       90.43      1.92 o 
   8   3   7      548.61      587.54      6.33 o 
   9   3   7      778.14      793.16      8.20 o 
  10   3   7      132.73      144.57      4.74 o 
  11   3   7       15.92        9.63      1.48 o 
  12   3   7       89.64       91.99      3.04 o 
  13   3   7      124.99      141.24      3.80 o 
  -9   4   7        2.15        3.79      2.63 o 
  -8   4   7        7.25        9.03      2.74 o 
  -7   4   7      389.77      388.92     11.24 o 
  -6   4   7      238.32      227.38      7.87 o 
  -5   4   7      113.88      112.35      3.34 o 
  -4   4   7     1062.89     1068.17     15.07 o 
  -3   4   7      586.71      559.88      8.71 o 
  -2   4   7     3549.62     3590.76     45.39 o 
  -1   4   7     1591.71     1664.98     21.00 o 
   0   4   7     1298.19     1218.38     12.71 o 
   1   4   7      869.65     1045.16     10.99 o 
   2   4   7      709.64      704.46      7.74 o 
   3   4   7     2695.93     2620.72     42.35 o 
   4   4   7      464.43      357.54      7.15 o 
   5   4   7      707.96      764.99     10.70 o 
   6   4   7      375.45      445.54      5.59 o 
   7   4   7     1846.74     1923.91     17.35 o 
   8   4   7       42.06       43.35      1.62 o 
   9   4   7       21.41       19.84      1.25 o 
  10   4   7      280.17      278.82      4.60 o 
  11   4   7      188.68      199.73      4.07 o 
  12   4   7       51.49       47.58      2.49 o 
  13   4   7        0.07        0.11      1.59 o 
  -9   5   7       84.57       96.99      6.25 o 
  -8   5   7      315.41      290.49     10.04 o 
  -7   5   7      131.96      114.06      5.83 o 
  -6   5   7        3.35        7.48      2.32 o 
  -5   5   7      317.08      276.55      8.53 o 
  -4   5   7      903.84      899.55     13.07 o 
  -3   5   7      670.80      702.22     10.55 o 
  -2   5   7       68.16       79.44      9.18 o 
  -1   5   7     1016.30     1018.12      9.68 o 
   0   5   7     1267.38     1222.69     16.15 o 
   1   5   7     2903.75     2707.83     33.68 o 
   2   5   7      427.07      406.21      7.60 o 
   3   5   7       17.14       11.33      1.39 o 
   4   5   7      917.04      882.77      9.74 o 
   5   5   7      582.42      557.25     12.69 o 
   6   5   7      651.23      563.12      8.19 o 
   7   5   7       21.56       42.32      1.71 o 
   8   5   7      598.25      629.32      7.93 o 
   9   5   7      408.65      407.93      5.05 o 
  10   5   7      171.43      182.61      3.76 o 
  11   5   7        6.86        4.18      2.74 o 
  12   5   7       11.87        7.13      2.84 o 
  -9   6   7       27.54       44.28      4.64 o 
  -8   6   7        3.77        6.53      2.56 o 
  -7   6   7      118.77      102.65      5.76 o 
  -6   6   7      116.06      114.97      5.55 o 
  -5   6   7      862.24      927.40     20.12 o 
  -4   6   7       54.41       73.33      4.60 o 
  -3   6   7       82.92       75.92      2.98 o 
  -2   6   7     2206.30     2177.29     22.74 o 
  -1   6   7      685.21      684.69      7.03 o 
   0   6   7      428.09      433.67      4.87 o 
   1   6   7        1.51        6.49      0.98 o 
   2   6   7      873.25      861.08      9.64 o 
   3   6   7      263.30      298.19      5.03 o 
   4   6   7      202.16      209.06      4.05 o 
   5   6   7       76.21       79.11      2.58 o 
   6   6   7       43.53       41.40      2.13 o 
   7   6   7     1171.77     1126.41     22.18 o 
   8   6   7      446.36      459.05      9.04 o 
   9   6   7        2.12        1.96      2.25 o 
  10   6   7      109.81      110.65      5.37 o 
  11   6   7      194.32      202.31      7.37 o 
  12   6   7      112.28      113.25      5.97 o 
  -8   7   7       93.64      114.13      6.53 o 
  -7   7   7       46.46       79.01      5.30 o 
  -6   7   7       31.84       41.26      4.07 o 
  -5   7   7        0.15       -1.23      1.79 o 
  -4   7   7      245.23      230.03      4.93 o 
  -3   7   7      160.51      167.40      3.31 o 
  -2   7   7       75.95       82.29      4.35 o 
  -1   7   7     1103.36     1033.61     10.13 o 
   0   7   7      644.26      616.23     10.92 o 
   1   7   7     1771.52     1842.84     16.69 o 
   2   7   7      521.17      518.35      7.88 o 
   3   7   7        2.40       -0.17      1.02 o 
   4   7   7      393.17      413.74      7.95 o 
   5   7   7      781.11      757.21     10.79 o 
   6   7   7      380.39      350.92      8.92 o 
   7   7   7      176.37      158.38      5.86 o 
   8   7   7       90.44      102.58      5.13 o 
   9   7   7      137.34      153.15      6.29 o 
  10   7   7      372.78      384.21     33.40 o 
  11   7   7       17.58       13.24      3.23 o 
  12   7   7        3.02        3.65      2.91 o 
  -8   8   7        3.56        2.77      2.60 o 
  -7   8   7       53.67       54.50      4.92 o 
  -6   8   7      141.16      128.84      5.97 o 
  -5   8   7      235.63      223.27      7.55 o 
  -4   8   7       79.99       98.39      3.51 o 
  -3   8   7       20.52       30.57      1.79 o 
  -2   8   7      142.84      120.32      2.46 o 
  -1   8   7      148.71      136.31      2.58 o 
   0   8   7      684.66      679.56      8.19 o 
   1   8   7        2.46        0.81      1.33 o 
   2   8   7      781.55      773.75     15.08 o 
   3   8   7      534.25      528.41      8.25 o 
   4   8   7     1033.20      926.86     12.91 o 
   5   8   7        3.95        1.72      1.38 o 
   6   8   7      330.47      322.71      6.09 o 
   7   8   7      384.42      391.98     10.08 o 
   8   8   7      238.43      246.73      7.97 o 
   9   8   7       71.00       46.25      4.14 o 
  10   8   7        4.27        5.16      2.67 o 
  11   8   7       63.27       51.94      5.06 o 
  -7   9   7       76.63       95.90      5.83 o 
  -6   9   7        9.01       24.58      3.30 o 
  -5   9   7        0.46        0.16      2.74 o 
  -4   9   7      249.53      232.58      5.41 o 
  -3   9   7      199.36      227.90      4.14 o 
  -2   9   7       72.62       85.46      2.98 o 
  -1   9   7       11.47       11.29      1.32 o 
   0   9   7      424.51      381.63      6.90 o 
   1   9   7      430.38      398.93      7.03 o 
   2   9   7      715.39      722.91     15.57 o 
   3   9   7       76.05       82.26      3.30 o 
   4   9   7       28.35       23.97      2.00 o 
   5   9   7      597.35      608.56      9.63 o 
   6   9   7      212.32      202.39      7.29 o 
   7   9   7      175.91      172.21      6.53 o 
   8   9   7        4.37        4.00      2.67 o 
   9   9   7        6.14        1.37      2.46 o 
  10   9   7       79.42       59.45      4.78 o 
  -6  10   7       69.31       77.75      3.73 o 
  -5  10   7      184.16      217.48      8.15 o 
  -4  10   7      191.04      243.29      8.29 o 
  -3  10   7        4.14        7.44      1.36 o 
  -2  10   7        5.48        6.62      1.35 o 
  -1  10   7      238.74      216.39      8.38 o 
   0  10   7       65.19       84.29      3.14 o 
   1  10   7       33.37       44.62      2.70 o 
   2  10   7        6.89        4.11      1.67 o 
   3  10   7      111.86       91.41      3.30 o 
   4  10   7      238.52      255.46      6.60 o 
   5  10   7      143.77      149.05      4.19 o 
   6  10   7        8.87        4.99      1.65 o 
   7  10   7       51.63       39.75      4.25 o 
   8  10   7      182.20      183.56      7.13 o 
   9  10   7       23.63       24.34      3.58 o 
  10  10   7        2.77        3.41      3.06 o 
  -5  11   7        5.15       11.55      3.16 o 
  -4  11   7       38.23       30.73      3.93 o 
  -3  11   7      109.99      103.67      3.12 o 
  -2  11   7      108.39      124.46      3.37 o 
  -1  11   7       59.35       84.05      3.57 o 
   0  11   7       51.77       33.78      2.52 o 
   1  11   7       10.65        9.83      2.09 o 
   2  11   7      270.01      267.99      5.97 o 
   3  11   7        7.55       10.37      1.84 o 
   4  11   7        8.89       10.11      1.92 o 
   5  11   7       91.78       83.51      3.41 o 
   6  11   7       73.56       73.99      3.49 o 
   7  11   7       85.75       82.38      5.37 o 
   8  11   7        0.12        1.62      2.60 o 
   9  11   7       35.11       36.14      4.25 o 
  -4  12   7       25.75       36.35      4.21 o 
  -3  12   7        6.86       14.42      2.32 o 
  -2  12   7        1.58       -2.19      1.68 o 
  -1  12   7      112.91       99.13      3.96 o 
   0  12   7       79.79       91.68      7.94 o 
   1  12   7       28.17       40.09      2.79 o 
   2  12   7        0.27        4.52      2.44 o 
   3  12   7      148.15      115.20      4.10 o 
   4  12   7       57.35       60.32      3.29 o 
   5  12   7      109.40      116.56      4.21 o 
   6  12   7        0.82       -2.32      1.79 o 
   7  12   7        5.58        6.73      1.92 o 
  -2  13   7       30.84       39.38      3.09 o 
  -1  13   7       60.99       94.15      5.92 o 
   0  13   7       22.61       15.20      2.33 o 
   1  13   7        9.19        6.53      2.09 o 
   2  13   7      134.29      146.35      4.84 o 
   3  13   7       17.05       27.23      2.67 o 
   4  13   7       15.44       18.85      2.40 o 
   5  13   7       10.88        8.41      2.09 o 
   6  13   7       40.24       41.89      3.25 o 
   0 -11   8       62.72       75.50      6.43 o 
   1 -11   8       39.24       37.68      4.88 o 
   2 -11   8        0.14       -0.35      2.81 o 
   3 -11   8       23.41       24.90      4.39 o 
   4 -11   8       36.59       39.23      4.88 o 
  -3 -10   8       81.61       92.39      6.53 o 
  -2 -10   8       55.04       50.53      5.16 o 
  -1 -10   8       58.33       60.72      5.90 o 
   0 -10   8        0.25        0.21      2.77 o 
   1 -10   8       56.73       51.80      5.13 o 
   2 -10   8       93.75       97.66      6.25 o 
   3 -10   8       14.80       14.85      3.37 o 
   4 -10   8        2.30        1.83      2.88 o 
   5 -10   8       36.22       37.65      4.53 o 
  -4  -9   8       53.04       60.47      5.79 o 
  -3  -9   8       28.94       20.51      3.93 o 
  -2  -9   8        0.30       -0.35      3.02 o 
  -1  -9   8      109.20       99.73      6.46 o 
   0  -9   8      304.63      305.41     10.99 o 
   1  -9   8      151.90      146.61      7.27 o 
   2  -9   8        0.72        1.62      2.60 o 
   3  -9   8      104.95      112.94      6.60 o 
   4  -9   8      202.03      203.47      8.36 o 
   5  -9   8       76.52       74.37      3.47 o 
   6  -9   8        4.32        3.86      2.14 o 
   7  -9   8        0.77       -0.11      2.04 o 
   8  -9   8       67.46       65.04      4.60 o 
  -5  -8   8       44.21       44.49      4.71 o 
  -4  -8   8        0.50        0.42      2.60 o 
  -3  -8   8       72.81       71.92      5.37 o 
  -2  -8   8      340.07      326.69     11.03 o 
  -1  -8   8      544.91      550.35     15.31 o 
   0  -8   8       49.83       54.85      4.81 o 
   1  -8   8      189.63      196.90      8.25 o 
   2  -8   8      418.46      417.50      8.34 o 
   3  -8   8      474.16      467.58     13.34 o 
   4  -8   8       44.92       41.88      3.59 o 
   5  -8   8       27.87       21.62      1.71 o 
   6  -8   8       29.20       42.99      2.66 o 
   7  -8   8       61.57       66.27      3.25 o 
   8  -8   8        4.62        7.49      1.59 o 
   9  -8   8        0.01       -0.87      1.68 o 
  -6  -7   8        2.65       -3.58      2.39 o 
  -5  -7   8       61.49       61.60      5.30 o 
  -4  -7   8      231.12      256.64      9.34 o 
  -3  -7   8      217.39      216.95      8.46 o 
  -2  -7   8        0.23       -1.81      1.61 o 
  -1  -7   8       98.01       97.93      3.78 o 
   0  -7   8      452.02      490.34      9.24 o 
   1  -7   8      509.98      504.38      9.40 o 
   2  -7   8      279.60      296.45      4.16 o 
   3  -7   8       16.13       12.28      1.20 o 
   4  -7   8      277.41      271.12      4.70 o 
   5  -7   8      300.95      316.45      4.92 o 
   6  -7   8      260.49      280.52      4.23 o 
   7  -7   8        5.83        6.20      2.00 o 
   8  -7   8       66.21       59.99      3.23 o 
   9  -7   8      107.84      109.35      4.08 o 
  10  -7   8       27.96       32.30      2.77 o 
  -7  -6   8       62.64       61.98      5.16 o 
  -6  -6   8      147.09      155.08      7.13 o 
  -5  -6   8      312.45      305.66     10.39 o 
  -4  -6   8       86.94       73.19      2.86 o 
  -3  -6   8       72.12       66.49      3.21 o 
  -2  -6   8      473.16      455.49      8.72 o 
  -1  -6   8      470.51      466.75      8.75 o 
   0  -6   8       66.19       62.12      2.38 o 
   1  -6   8        0.07       -0.34      0.82 o 
   2  -6   8      212.23      206.70      3.14 o 
   3  -6   8     1075.36     1083.44     10.70 o 
   4  -6   8      465.97      442.50      6.30 o 
   5  -6   8       45.55       54.72      2.04 o 
   6  -6   8       89.12       91.36      2.65 o 
   7  -6   8      296.40      291.65      6.24 o 
   8  -6   8       39.12       42.39      2.73 o 
   9  -6   8        2.60        2.46      1.67 o 
  10  -6   8       83.68       90.07      5.62 o 
  11  -6   8       64.42       64.84      4.23 o 
  -7  -5   8       53.25       51.77      3.25 o 
  -6  -5   8       96.77       93.04      3.89 o 
  -5  -5   8       46.89       49.51      2.47 o 
  -4  -5   8      253.85      246.85      4.68 o 
  -3  -5   8      677.09      671.61     11.33 o 
  -2  -5   8      411.59      399.23      7.74 o 
  -1  -5   8      135.68      123.89      2.95 o 
   0  -5   8      350.77      376.83      4.51 o 
   1  -5   8      845.51      829.92      8.34 o 
   2  -5   8      247.00      267.22      3.53 o 
   3  -5   8       14.03       12.43      1.21 o 
   4  -5   8      413.56      378.32      5.41 o 
   5  -5   8      815.27      800.59      9.72 o 
   6  -5   8      771.91      806.75      9.92 o 
   7  -5   8        0.79        0.83      0.92 o 
   8  -5   8        0.26        1.22      1.45 o 
   9  -5   8      218.31      220.83      5.48 o 
  10  -5   8      119.81      104.59      4.01 o 
  11  -5   8       27.78       25.94      2.63 o 
  -8  -4   8       32.91       26.20      3.48 o 
  -7  -4   8        1.16        1.97      2.35 o 
  -6  -4   8      177.73      180.58      4.03 o 
  -5  -4   8      368.85      353.55      5.87 o 
  -4  -4   8      212.58      184.90      3.93 o 
  -3  -4   8       24.22       19.41      3.10 o 
  -2  -4   8      947.55      941.35     11.12 o 
  -1  -4   8      788.53      816.61      9.78 o 
   0  -4   8     1384.92     1334.36     13.85 o 
   1  -4   8       50.49       52.96      2.16 o 
   2  -4   8      807.41      815.69      8.01 o 
   3  -4   8     1042.82     1105.50     12.38 o 
   4  -4   8     1060.92     1090.47     13.47 o 
   5  -4   8       45.77       52.07      2.43 o 
   6  -4   8      188.26      201.45      3.27 o 
   7  -4   8      296.73      302.95      4.23 o 
   8  -4   8      461.55      484.48      8.58 o 
   9  -4   8      176.64      193.38      5.10 o 
  10  -4   8        0.19       -0.99      1.50 o 
  11  -4   8       72.78       60.65      3.46 o 
  12  -4   8      159.23      192.24      5.72 o 
  -8  -3   8      126.42      125.54      6.60 o 
  -7  -3   8      211.27      190.83      7.41 o 
  -6  -3   8      138.27      136.31      3.45 o 
  -5  -3   8      113.91      119.68      2.63 o 
  -4  -3   8      615.57      634.42      7.15 o 
  -3  -3   8     1397.98     1379.03     18.62 o 
  -2  -3   8     1327.92     1278.37     14.30 o 
  -1  -3   8      428.21      371.78      5.12 o 
   0  -3   8       93.23       78.58      2.36 o 
   1  -3   8     1543.30     1472.33     13.38 o 
   2  -3   8      969.54      951.99     10.65 o 
   3  -3   8      607.46      592.93      7.15 o 
   4  -3   8      232.28      219.98      4.69 o 
   5  -3   8      718.79      722.57     11.00 o 
   6  -3   8     1478.08     1502.51     16.91 o 
   7  -3   8      647.66      609.95      7.74 o 
   8  -3   8       42.79       41.32      3.30 o 
   9  -3   8       63.42       60.80      4.11 o 
  10  -3   8      119.66      116.94      4.01 o 
  11  -3   8       70.70       79.33      3.62 o 
  12  -3   8        0.01       -0.29      1.63 o 
  -9  -2   8      103.38      101.94      6.11 o 
  -8  -2   8      220.66      229.63      8.81 o 
  -7  -2   8        0.98        0.32      2.00 o 
  -6  -2   8      187.87      190.93      3.31 o 
  -5  -2   8      707.69      717.04      8.46 o 
  -4  -2   8      629.91      589.28      6.59 o 
  -3  -2   8      360.87      345.25      6.21 o 
  -2  -2   8      340.94      345.80      4.79 o 
  -1  -2   8     1023.16      989.09     13.09 o 
   0  -2   8     3647.97     3660.30     38.28 o 
   1  -2   8     1092.07     1021.81     15.32 o 
   2  -2   8       19.39       16.75      1.01 o 
   3  -2   8      181.88      177.75      2.79 o 
   4  -2   8      992.47      953.53     21.65 o 
   5  -2   8      119.09      130.52      3.34 o 
   6  -2   8       15.20       16.33      1.22 o 
   7  -2   8      281.11      288.71      4.11 o 
   8  -2   8      474.50      488.90      8.38 o 
   9  -2   8      190.87      197.85      5.02 o 
  10  -2   8        8.55        6.50      2.23 o 
  11  -2   8       33.39       22.27      2.24 o 
  12  -2   8       50.05       49.12      3.24 o 
  -9  -1   8       10.78        8.15      2.98 o 
  -8  -1   8      128.59      162.94      7.23 o 
  -7  -1   8      198.11      199.84      8.74 o 
  -6  -1   8      547.30      572.08      7.59 o 
  -5  -1   8      282.27      270.72      3.89 o 
  -4  -1   8       42.46       47.71      1.65 o 
  -3  -1   8      394.72      427.28      5.62 o 
  -2  -1   8     1320.51     1347.12     14.71 o 
  -1  -1   8      705.15      689.98      8.02 o 
   0  -1   8       10.78        3.99      1.21 o 
   1  -1   8     1573.66     1598.19     21.92 o 
   2  -1   8      421.29      365.37      6.40 o 
   3  -1   8      242.96      233.33      4.66 o 
   4  -1   8       92.17       96.09      2.85 o 
   5  -1   8       74.69       72.42      2.51 o 
   6  -1   8      816.47      817.84      9.83 o 
   7  -1   8      620.23      590.97      6.52 o 
   8  -1   8        4.40        1.41      0.84 o 
   9  -1   8       35.15       41.68      2.68 o 
  10  -1   8      203.19      217.70      5.28 o 
  11  -1   8      123.74      120.44      4.10 o 
  12  -1   8       16.91       11.06      2.04 o 
  13  -1   8        7.70        4.19      1.95 o 
  -9   0   8       96.88      111.64      6.64 o 
  -8   0   8       80.28       76.91      5.27 o 
  -7   0   8       25.08       12.82      2.91 o 
  -6   0   8       22.48       17.76      1.62 o 
  -5   0   8      113.82      102.72      2.73 o 
  -4   0   8      122.96      108.63      2.74 o 
  -3   0   8      251.12      229.59      5.43 o 
  -2   0   8      281.17      313.05      6.01 o 
  -1   0   8     1212.47     1300.72     14.04 o 
   0   0   8     2593.93     2631.59     34.79 o 
   1   0   8      798.65      684.77     10.44 o 
   2   0   8      181.77      190.96      4.19 o 
   3   0   8     2520.83     2630.71     27.12 o 
   4   0   8     2072.37     2114.31     28.26 o 
   5   0   8      581.57      555.15      8.71 o 
   6   0   8       42.43       30.94      1.57 o 
   7   0   8      299.61      317.69      4.11 o 
   8   0   8      851.09      830.96      9.84 o 
   9   0   8      386.06      379.42     14.56 o 
  10   0   8      214.45      182.22      4.78 o 
  11   0   8        6.50        1.75      1.50 o 
  12   0   8       22.23       21.53      2.28 o 
  13   0   8       74.72       85.28      3.94 o 
  -9   1   8        0.49       -0.39      2.42 o 
  -8   1   8       23.44       14.61      2.98 o 
  -6   1   8      326.96      333.08      9.90 o 
  -5   1   8       93.74       88.90      3.46 o 
  -4   1   8       78.13       77.68      2.35 o 
  -3   1   8      486.95      490.19      6.64 o 
  -2   1   8     1486.49     1451.20     31.68 o 
  -1   1   8      653.84      685.53     10.44 o 
   0   1   8      297.20      305.85      5.63 o 
   1   1   8     2624.92     2526.64     33.43 o 
   2   1   8     4524.06     4632.82     62.61 o 
   3   1   8     3382.84     3413.96     35.03 o 
   4   1   8     1520.86     1402.48     15.06 o 
   5   1   8      419.91      407.23      5.23 o 
   6   1   8      496.08      454.60      7.31 o 
   7   1   8      676.79      647.89      7.92 o 
   8   1   8       45.23       42.91      2.06 o 
   9   1   8       31.60       20.43      1.79 o 
  10   1   8      273.36      282.54      6.01 o 
  11   1   8       89.93      101.02      3.70 o 
  12   1   8       41.09       52.51      3.24 o 
  13   1   8        0.23       -1.02      1.64 o 
  -9   2   8       84.54       81.79      5.72 o 
  -8   2   8      204.89      227.10      8.81 o 
  -7   2   8      116.75      114.10      5.79 o 
  -6   2   8        0.07        0.21      1.86 o 
  -5   2   8      787.10      811.23     14.96 o 
  -4   2   8     1195.44     1158.94     20.32 o 
  -3   2   8      773.23      748.09      9.29 o 
  -2   2   8      186.15      169.92      3.86 o 
  -1   2   8      356.79      392.50      6.73 o 
   0   2   8      825.92      913.57     10.08 o 
   1   2   8     2307.32     2274.29     23.50 o 
   2   2   8      166.77      143.62      2.40 o 
   3   2   8      156.61      204.71      3.06 o 
   4   2   8     1974.18     2023.90     21.28 o 
   5   2   8     1564.76     1573.12     20.03 o 
   6   2   8       93.59      104.42      4.93 o 
   7   2   8       21.39       15.66      0.99 o 
   8   2   8      491.51      484.43      5.64 o 
   9   2   8      341.51      349.88      4.48 o 
  10   2   8      218.82      205.49      3.99 o 
  11   2   8        0.18       -1.61      1.07 o 
  12   2   8       37.50       41.96      2.39 o 
  13   2   8      112.25      111.51      3.43 o 
  -9   3   8       54.91       54.15      4.92 o 
  -8   3   8        5.68        1.51      2.28 o 
  -7   3   8      200.72      195.88      7.66 o 
  -6   3   8      359.53      340.81     10.04 o 
  -5   3   8      616.01      614.99      8.06 o 
  -4   3   8      120.37      124.09      3.57 o 
  -3   3   8      148.30      147.50      3.06 o 
  -2   3   8     1106.78     1117.38     15.91 o 
  -1   3   8      901.24      906.98     13.23 o 
   0   3   8      256.44      196.26      3.07 o 
   1   3   8      118.96       79.66      1.51 o 
   2   3   8     2669.73     2755.51     24.16 o 
   3   3   8     1717.90     1654.29     20.93 o 
   4   3   8     1310.53     1199.32     15.63 o 
   5   3   8      167.31      177.60      3.57 o 
   6   3   8       62.52       82.26      2.65 o 
   7   3   8      581.59      605.92      6.41 o 
   8   3   8       58.49       51.60      1.73 o 
   9   3   8        9.88        9.37      1.08 o 
  10   3   8      210.24      211.27      4.53 o 
  11   3   8      198.94      199.31      5.39 o 
  12   3   8      101.52       96.30      3.69 o 
  13   3   8       10.13        6.94      1.58 o 
  -9   4   8       13.14        7.37      2.74 o 
  -8   4   8       79.56       71.22      5.48 o 
  -7   4   8      135.71      121.01      6.11 o 
  -6   4   8       18.43       26.65      3.34 o 
  -5   4   8        6.17       -2.42      1.97 o 
  -4   4   8      621.72      631.29      9.93 o 
  -3   4   8     1356.77     1338.69     18.43 o 
  -2   4   8      397.74      368.63      6.48 o 
  -1   4   8       24.37       18.76      3.28 o 
   0   4   8      208.72      200.93      3.18 o 
   1   4   8     1918.45     1909.23     19.30 o 
   2   4   8      204.92      209.68      3.03 o 
   3   4   8      216.71      234.69      3.54 o 
   4   4   8     1424.17     1431.35     18.55 o 
   5   4   8     1878.47     1938.97     24.71 o 
   6   4   8       62.60       47.81      3.02 o 
   7   4   8      224.98      203.29      3.50 o 
   8   4   8      684.10      664.17      7.06 o 
   9   4   8      309.78      306.34      4.15 o 
  10   4   8      242.66      239.00      4.30 o 
  11   4   8       16.91       14.01      1.54 o 
  12   4   8        2.50        3.08      1.30 o 
  -9   5   8       39.76       54.12      4.95 o 
  -8   5   8       16.32       30.52      3.93 o 
  -7   5   8       74.14       52.64      4.53 o 
  -6   5   8       76.36       83.37      4.95 o 
  -5   5   8      248.15      279.36      8.64 o 
  -4   5   8      120.86      147.02      3.92 o 
  -3   5   8      565.99      525.58     12.98 o 
  -2   5   8      858.05      766.14     11.51 o 
  -1   5   8     2650.99     2585.97     36.12 o 
   0   5   8      287.57      314.03      6.01 o 
   1   5   8       83.81      102.70      2.15 o 
   2   5   8      419.61      430.34      5.34 o 
   3   5   8      567.86      588.84     13.94 o 
   4   5   8     1457.40     1323.81     17.23 o 
   5   5   8        0.24        6.60      4.62 o 
   6   5   8       26.94       23.53      3.07 o 
   7   5   8     1481.51     1497.78     25.34 o 
   8   5   8      285.45      319.39      4.82 o 
   9   5   8       56.07       57.48      1.95 o 
  10   5   8       31.17       25.58      1.69 o 
  11   5   8      256.91      285.05      6.10 o 
  12   5   8       78.52       87.34      5.27 o 
  -8   6   8       63.12       72.55      5.58 o 
  -7   6   8      113.48      119.64      6.18 o 
  -6   6   8        5.94        4.35      2.35 o 
  -5   6   8        0.41       -1.23      2.04 o 
  -4   6   8      465.99      424.28     14.42 o 
  -3   6   8      455.63      441.77      7.62 o 
  -2   6   8      493.24      503.12      6.59 o 
  -1   6   8       25.77       32.44      2.17 o 
   0   6   8      790.52      806.25      9.25 o 
   1   6   8      957.40      971.66     12.81 o 
   2   6   8      925.79      894.88     10.00 o 
   3   6   8        0.15        2.60      0.82 o 
   4   6   8       44.62       47.07      1.79 o 
   5   6   8     1176.88     1153.59     12.64 o 
   6   6   8     1422.86     1430.46     15.28 o 
   7   6   8      299.18      308.64      4.64 o 
   8   6   8        3.90        7.79      1.20 o 
   9   6   8      134.19      171.27      4.57 o 
  10   6   8      309.69      310.06      9.32 o 
  11   6   8       48.11       44.25      4.46 o 
  12   6   8        0.15       -3.48      2.32 o 
  -8   7   8       26.26       29.04      3.90 o 
  -7   7   8        1.22        0.70      2.25 o 
  -6   7   8       93.80       75.33      4.85 o 
  -5   7   8      171.82      160.66      6.64 o 
  -4   7   8      286.64      325.33      6.36 o 
  -3   7   8        2.05        5.70      1.10 o 
  -2   7   8        5.20        3.61      1.32 o 
  -1   7   8     2320.55     2318.24     20.86 o 
   0   7   8      554.88      528.82      5.86 o 
   1   7   8      333.89      322.63      4.74 o 
   2   7   8      135.22      128.70      2.76 o 
   3   7   8      320.86      269.44      4.21 o 
   4   7   8      456.80      446.62      5.98 o 
   5   7   8      174.25      190.27      9.19 o 
   6   7   8       53.77       55.36      2.88 o 
   7   7   8       94.36       89.74      6.39 o 
   8   7   8      189.04      159.48      5.06 o 
   9   7   8      126.38      112.20      7.43 o 
  10   7   8       30.23       32.21      2.64 o 
  11   7   8       29.40       22.65      3.62 o 
  -7   8   8       98.37      102.40      5.86 o 
  -6   8   8      131.60      166.98      6.95 o 
  -5   8   8       42.10       55.24      4.49 o 
  -4   8   8       17.63       12.58      3.32 o 
  -3   8   8       49.66       52.98      2.27 o 
  -2   8   8      354.36      344.38      4.51 o 
  -1   8   8      212.18      224.04      3.40 o 
   0   8   8      194.00      155.11      2.74 o 
   1   8   8      215.41      212.42      3.20 o 
   2   8   8      722.80      745.18      9.02 o 
   3   8   8        0.41        0.94      1.23 o 
   4   8   8        4.50        7.66      1.46 o 
   5   8   8      431.15      405.85      6.98 o 
   6   8   8      239.62      250.38      6.88 o 
   7   8   8       40.43       31.85      3.27 o 
   8   8   8        8.52       12.85      2.81 o 
   9   8   8       12.87        7.42      3.81 o 
  10   8   8       63.10       68.89      3.55 o 
  11   8   8       67.21       82.98      5.62 o 
  -7   9   8       12.27       20.65      3.27 o 
  -6   9   8       26.40       25.07      2.45 o 
  -5   9   8       18.61       15.16      2.02 o 
  -4   9   8      189.38      208.08      7.94 o 
  -3   9   8        1.94        2.21      1.17 o 
  -2   9   8        4.89        0.26      0.88 o 
  -1   9   8       47.96       47.34      2.04 o 
   0   9   8       57.41       63.61      2.32 o 
   1   9   8       89.69       94.75      2.78 o 
   2   9   8        4.75        3.24      1.58 o 
   3   9   8      245.72      246.39      5.17 o 
   4   9   8      267.50      262.48      5.43 o 
   5   9   8      167.24      169.54      4.21 o 
   6   9   8       13.53       10.97      1.71 o 
   7   9   8       67.62       57.24      4.42 o 
   8   9   8      247.47      246.10      8.22 o 
   9   9   8       86.25       95.41      5.30 o 
  10   9   8        0.69        0.47      2.23 o 
  -6  10   8       26.84       26.78      2.50 o 
  -5  10   8        2.15        2.77      2.70 o 
  -4  10   8        5.32        3.09      2.42 o 
  -3  10   8      141.67      131.53      4.20 o 
  -2  10   8       69.80       76.92      2.69 o 
  -1  10   8      138.82      155.83      3.57 o 
   0  10   8       73.25       57.07      2.39 o 
   1  10   8       46.41       34.36      2.50 o 
   2  10   8      607.90      577.35      9.42 o 
   3  10   8      239.31      247.08      9.15 o 
   4  10   8        6.63       13.01      2.21 o 
   5  10   8       25.69       24.86      2.15 o 
   6  10   8      166.62      171.66      4.64 o 
   7  10   8       44.39       41.47      4.25 o 
   8  10   8       41.45       42.42      4.14 o 
   9  10   8       54.63       57.42      4.95 o 
  10  10   8       14.54       13.87      3.23 o 
  -5  11   8       30.79       30.94      3.93 o 
  -4  11   8      136.40      173.44      7.13 o 
  -3  11   8       37.75       49.76      4.49 o 
  -2  11   8        0.35        0.01      1.36 o 
  -1  11   8       35.36       31.52      2.06 o 
   0  11   8      209.64      219.26      5.25 o 
   1  11   8       60.44       72.49      3.38 o 
   2  11   8       23.89       42.73      2.82 o 
   3  11   8      125.20      105.12      8.71 o 
   4  11   8       36.26       36.47      2.69 o 
   5  11   8      115.70      128.17      4.24 o 
   6  11   8        1.80        5.22      1.79 o 
   7  11   8        0.03       -0.07      2.32 o 
   8  11   8       52.91       52.85      4.88 o 
   9  11   8       38.91       37.50      4.28 o 
  -4  12   8        3.59        7.27      3.02 o 
  -3  12   8       31.98       27.78      3.79 o 
  -2  12   8       33.38       39.25      2.53 o 
  -1  12   8      122.22      149.73      6.09 o 
   0  12   8        3.37       14.65      2.20 o 
   1  12   8       18.65        5.94      1.92 o 
   2  12   8      112.81      113.06      4.01 o 
   3  12   8      109.71      124.19      4.33 o 
   4  12   8        9.54       13.49      2.10 o 
   5  12   8        0.01        0.54      1.69 o 
   6  12   8       76.17       80.11      3.68 o 
   7  12   8       22.94       27.42      2.62 o 
  -2  13   8        0.29       -0.22      1.56 o 
  -1  13   8        0.03        0.93      1.49 o 
   0  13   8       75.16       76.87      3.73 o 
   1  13   8        8.68        8.40      2.02 o 
   2  13   8       38.75       52.35      3.30 o 
   3  13   8       15.00       10.45      2.22 o 
   4  13   8       29.53       25.50      7.69 o 
   5  13   8       76.68       69.57      3.79 o 
  -1 -10   9        6.32        1.83      3.02 o 
   0 -10   9       64.34       70.51      5.97 o 
   1 -10   9       75.86       66.13      5.69 o 
   2 -10   9       13.68       16.08      3.55 o 
   3 -10   9       10.64       11.27      3.41 o 
   4 -10   9       76.05       77.01      5.86 o 
   5 -10   9       75.95       80.70      6.25 o 
  -3  -9   9       41.43       33.05      4.67 o 
  -2  -9   9       95.07       90.88      6.32 o 
  -1  -9   9      123.30      133.51      7.37 o 
   0  -9   9       38.39       31.01      4.39 o 
   1  -9   9        0.32       -1.76      2.77 o 
   2  -9   9      114.50      117.54      6.81 o 
   3  -9   9       97.94      103.10      6.50 o 
   4  -9   9       15.26       14.43      3.55 o 
   5  -9   9        5.81        2.46      2.81 o 
   6  -9   9       20.44       22.62      3.09 o 
   7  -9   9       62.38       60.82      4.85 o 
  -4  -8   9       80.60       84.53      5.97 o 
  -3  -8   9       81.11       78.49      5.72 o 
  -2  -8   9       21.75       19.88      3.76 o 
  -1  -8   9       13.05       14.01      3.65 o 
   0  -8   9      189.80      192.62      5.61 o 
   1  -8   9      354.00      349.31      7.78 o 
   2  -8   9       87.39       77.20      3.69 o 
   3  -8   9        5.12        3.87      1.80 o 
   4  -8   9      117.82      113.14      4.32 o 
   5  -8   9      120.86      126.86      3.45 o 
   6  -8   9       54.58       57.45      5.81 o 
   7  -8   9        7.55        8.64      2.56 o 
   8  -8   9       22.44       14.75      2.84 o 
   9  -8   9       51.06       66.09      5.20 o 
  -5  -7   9      106.63      106.09      6.67 o 
  -4  -7   9       24.64       17.24      3.65 o 
  -3  -7   9        4.05        1.37      2.77 o 
  -2  -7   9       41.95       46.25      3.20 o 
  -1  -7   9      310.93      290.90      6.85 o 
   0  -7   9      245.58      250.95      6.29 o 
   1  -7   9       13.68       14.34      2.14 o 
   2  -7   9      105.88      104.54      4.00 o 
   3  -7   9      341.75      344.73     10.45 o 
   4  -7   9      178.62      167.64      4.84 o 
   5  -7   9        4.06        0.92      1.27 o 
   6  -7   9       91.51      106.93      3.21 o 
   7  -7   9      432.32      486.30     12.40 o 
   8  -7   9       90.96      108.55      5.51 o 
   9  -7   9       17.57       14.99      2.27 o 
  -6  -6   9       23.52       20.16      3.65 o 
  -5  -6   9        8.88        8.25      2.95 o 
  -4  -6   9      107.03       98.41      3.29 o 
  -3  -6   9      199.37      201.74      5.52 o 
  -2  -6   9      237.28      233.62      5.94 o 
  -1  -6   9       18.87       14.82      2.07 o 
   0  -6   9      332.83      368.64      7.66 o 
   1  -6   9      988.77      997.10     15.60 o 
   2  -6   9      639.80      660.28     11.29 o 
   3  -6   9      273.80      278.78      6.17 o 
   4  -6   9       13.36       15.10      1.91 o 
   5  -6   9      237.00      233.05      6.18 o 
   6  -6   9      363.76      381.26      5.98 o 
   7  -6   9       35.29       43.94      2.89 o 
   8  -6   9        8.51        4.30      1.61 o 
   9  -6   9       98.36      105.20      5.51 o 
  10  -6   9       86.37       87.39      3.98 o 
  -6  -5   9      135.46      133.97      4.65 o 
  -5  -5   9      457.51      487.74      7.61 o 
  -4  -5   9      243.97      231.91      4.72 o 
  -3  -5   9      104.69      100.64      3.77 o 
  -2  -5   9       41.17       49.43      2.92 o 
  -1  -5   9      583.90      592.93     10.46 o 
   0  -5   9      408.25      391.46      7.67 o 
   1  -5   9      181.29      185.67      4.87 o 
   2  -5   9        0.96       -1.29      2.02 o 
   3  -5   9      141.31      155.38      4.30 o 
   4  -5   9      545.57      556.82      9.54 o 
   5  -5   9      220.88      204.01      5.25 o 
   6  -5   9        7.13        3.42      1.19 o 
   7  -5   9      153.12      158.83      3.47 o 
   8  -5   9      126.77      113.99      3.92 o 
   9  -5   9       86.26       96.02      3.81 o 
  10  -5   9        0.68        0.75      1.65 o 
  11  -5   9       32.22       31.37      2.75 o 
  -7  -4   9      131.06      135.31      6.74 o 
  -6  -4   9      197.49      208.17      4.83 o 
  -5  -4   9       21.54       16.63      1.74 o 
  -4  -4   9       43.30       42.41      2.35 o 
  -3  -4   9      316.98      305.12      6.56 o 
  -2  -4   9      698.70      658.77     11.09 o 
  -1  -4   9       53.36       44.71      3.18 o 
   0  -4   9      194.81      198.16      4.93 o 
   1  -4   9      497.49      520.33      9.12 o 
   2  -4   9      506.44      519.17      8.97 o 
   3  -4   9      337.17      324.85      8.25 o 
   4  -4   9        2.71       15.91      2.56 o 
   5  -4   9      207.21      204.13      3.66 o 
   6  -4   9      239.02      260.25      5.45 o 
   7  -4   9       26.83       25.26      1.62 o 
   8  -4   9       12.29        4.44      1.57 o 
   9  -4   9       94.62       90.41      3.60 o 
  10  -4   9      161.47      159.44      4.88 o 
  11  -4   9       69.91       68.37      7.55 o 
  -8  -3   9      104.29      114.80      6.60 o 
  -7  -3   9       14.59       12.71      2.88 o 
  -6  -3   9       14.63       13.71      1.61 o 
  -5  -3   9      152.92      157.87      3.70 o 
  -4  -3   9      384.12      372.28      6.01 o 
  -3  -3   9      103.90      104.23      3.63 o 
  -2  -3   9       23.12       26.44      2.18 o 
  -1  -3   9       26.06       26.30      2.10 o 
   0  -3   9      365.72      382.24      7.21 o 
   1  -3   9      168.13      172.69      5.55 o 
   2  -3   9       41.04       39.49      2.51 o 
   3  -3   9      582.71      603.05     15.14 o 
   4  -3   9     1669.65     1734.11     24.02 o 
   5  -3   9      280.39      294.22      5.82 o 
   6  -3   9       29.55       37.18      2.40 o 
   7  -3   9      182.66      191.53      3.28 o 
   8  -3   9      326.99      331.00      6.65 o 
   9  -3   9       91.55       97.83      3.71 o 
  10  -3   9        3.55       -0.49      1.53 o 
  11  -3   9       17.20       13.87      2.12 o 
  12  -3   9       56.99       63.45      3.63 o 
  -8  -2   9       14.01       13.94      3.23 o 
  -7  -2   9       97.26       86.84      5.48 o 
  -6  -2   9       78.80       78.34      2.83 o 
  -5  -2   9       42.73       31.52      2.01 o 
  -4  -2   9      199.14      196.63      5.41 o 
  -3  -2   9      639.60      651.27     10.70 o 
  -2  -2   9      701.81      739.84     11.75 o 
  -1  -2   9      338.41      312.10      6.16 o 
   0  -2   9       16.19       20.01      1.74 o 
   1  -2   9      345.14      389.47      7.10 o 
   2  -2   9     1244.32     1245.54     17.85 o 
   3  -2   9     1065.59     1078.79     15.73 o 
   4  -2   9       24.05       27.19      3.11 o 
   5  -2   9      246.92      241.51      5.11 o 
   6  -2   9      682.43      716.24     11.08 o 
   7  -2   9      881.33      929.88      9.65 o 
   8  -2   9      182.69      181.65      3.46 o 
   9  -2   9        3.86        2.13      1.44 o 
  10  -2   9      154.90      143.68      4.43 o 
  11  -2   9       58.95       53.08      3.15 o 
  12  -2   9        3.67        6.11      1.87 o 
  -8  -1   9      150.76      146.23      7.37 o 
  -7  -1   9       16.63       11.66      2.74 o 
  -6  -1   9        9.28        6.00      1.33 o 
  -5  -1   9      331.21      327.37      5.45 o 
  -4  -1   9      751.14      761.53      9.88 o 
  -3  -1   9      292.12      275.62      5.74 o 
  -2  -1   9       71.96       50.09      2.73 o 
  -1  -1   9      693.12      667.19     10.60 o 
   0  -1   9     1629.54     1563.20     21.84 o 
   1  -1   9      912.69      795.63     12.13 o 
   2  -1   9       20.66       16.35      1.53 o 
   3  -1   9       29.76       33.14      2.16 o 
   4  -1   9      698.36      713.74     11.01 o 
   5  -1   9     1087.99     1006.68     14.67 o 
   6  -1   9      357.04      317.33      6.83 o 
   7  -1   9       13.42        8.39      1.28 o 
   8  -1   9      186.41      186.90      3.12 o 
   9  -1   9      215.70      228.93      5.44 o 
  10  -1   9       72.24       81.82      4.86 o 
  11  -1   9       46.76       36.57      2.73 o 
  12  -1   9       73.05       67.93      3.50 o 
  -8   0   9        9.28        9.76      2.88 o 
  -7   0   9       94.71      100.50      5.93 o 
  -6   0   9      289.94      285.04      9.24 o 
  -5   0   9      371.59      351.06      6.38 o 
  -4   0   9       28.32       19.89      1.48 o 
  -3   0   9       27.39       29.74      4.86 o 
  -2   0   9     1184.34     1185.63     17.14 o 
  -1   0   9     1290.28     1236.40     17.67 o 
   0   0   9       41.17       38.61      4.44 o 
   1   0   9       96.44       98.05      3.11 o 
   2   0   9     1281.40     1257.09     17.84 o 
   3   0   9      357.65      341.60      6.26 o 
   4   0   9       66.88       50.90      1.59 o 
   5   0   9      350.81      357.01      6.52 o 
   6   0   9      404.63      391.60      6.89 o 
   7   0   9      778.81      798.06      9.86 o 
   8   0   9      280.04      259.55      4.34 o 
   9   0   9        9.50        7.75      1.74 o 
  10   0   9       53.51       54.23      2.97 o 
  11   0   9      113.39      113.78      9.78 o 
  12   0   9       35.29       28.24      2.51 o 
  13   0   9        0.20       -1.65      1.70 o 
  -8   1   9      184.79      210.81      8.53 o 
  -7   1   9      147.11      169.33      7.41 o 
  -6   1   9        8.27        3.27      2.35 o 
  -5   1   9       19.41       24.14      1.73 o 
  -4   1   9       43.61       40.50      2.00 o 
  -3   1   9      236.62      232.87      4.17 o 
  -2   1   9       93.73       83.58      6.95 o 
  -1   1   9      232.22      237.70      4.97 o 
   0   1   9      704.94      716.43     11.04 o 
   1   1   9      811.22      750.65     11.47 o 
   2   1   9     1016.27      965.03     14.15 o 
   3   1   9       12.25       36.41      4.92 o 
   4   1   9      905.12      957.40     10.68 o 
   5   1   9     1235.96     1205.99     13.32 o 
   6   1   9       70.79       66.56      1.91 o 
   7   1   9       23.73       32.41      2.95 o 
   8   1   9      542.75      584.77      7.53 o 
   9   1   9      224.51      248.44      5.46 o 
  10   1   9      218.43      231.24      5.45 o 
  11   1   9        1.66       -0.26      1.60 o 
  12   1   9       24.13       22.82      3.41 o 
  13   1   9       74.47       71.28      2.94 o 
  -8   2   9        1.56        2.84      2.53 o 
  -7   2   9       26.47       25.39      3.44 o 
  -6   2   9      176.45      162.06      6.92 o 
  -5   2   9       91.59       93.46      8.53 o 
  -4   2   9      161.38      162.53      5.05 o 
  -3   2   9      265.93      280.46      4.77 o 
  -2   2   9      278.55      305.94      5.94 o 
  -1   2   9     1020.20     1033.76     15.09 o 
   0   2   9      130.97       99.50      2.35 o 
   1   2   9      330.72      295.43      5.76 o 
   2   2   9     2054.10     2053.18     21.51 o 
   3   2   9     1107.65     1054.82     11.68 o 
   4   2   9     1068.33     1066.63     11.87 o 
   5   2   9       20.98       22.71      2.34 o 
   6   2   9      778.13      833.51     11.53 o 
   7   2   9      986.19      955.84     15.38 o 
   8   2   9      244.68      225.64      3.33 o 
   9   2   9        0.40       -1.24      0.83 o 
  10   2   9       51.80       54.56      2.41 o 
  11   2   9      130.00      139.75      3.48 o 
  12   2   9      104.94      103.94      3.20 o 
  13   2   9       42.14       65.86      3.08 o 
  -8   3   9       75.24       65.07      5.16 o 
  -7   3   9      145.69      165.58      7.41 o 
  -6   3   9       19.73       28.94      3.37 o 
  -5   3   9        0.38       -1.51      1.01 o 
  -4   3   9      584.77      589.42      7.94 o 
  -3   3   9      640.56      640.40      8.39 o 
  -2   3   9       91.80       82.61      3.04 o 
  -1   3   9      184.09      166.28      2.97 o 
   0   3   9      765.24      689.18      8.39 o 
   1   3   9     1572.82     1530.83     13.88 o 
   2   3   9     1660.86     1640.89     14.79 o 
   3   3   9      116.83      100.78      2.62 o 
   4   3   9       67.15       74.50      2.25 o 
   5   3   9     1056.28     1078.22     14.40 o 
   6   3   9      476.90      444.65      6.96 o 
   7   3   9      150.46      140.84      3.49 o 
   8   3   9      259.16      255.84      3.63 o 
   9   3   9      351.79      358.80      4.70 o 
  10   3   9      304.28      324.06      5.26 o 
  11   3   9      130.64      140.67      3.75 o 
  12   3   9        0.44       -1.87      1.25 o 
  -8   4   9        5.81        8.88      2.98 o 
  -7   4   9       18.65       12.68      2.91 o 
  -6   4   9      380.85      439.42     12.36 o 
  -5   4   9      363.65      385.09     10.78 o 
  -4   4   9      549.38      552.30      9.94 o 
  -3   4   9      125.49      106.57      3.41 o 
  -2   4   9       76.74       58.86      2.83 o 
  -1   4   9     2035.56     2074.85     56.35 o 
   0   4   9      840.93      901.21     13.12 o 
   1   4   9      516.98      490.74      5.76 o 
   2   4   9      163.65      192.84      2.87 o 
   3   4   9      566.86      588.40      6.72 o 
   4   4   9      989.67     1034.00     13.97 o 
   5   4   9      735.36      707.58     13.98 o 
   6   4   9       14.86        9.27      1.33 o 
   7   4   9      186.90      192.05      3.48 o 
   8   4   9      347.50      360.68      5.24 o 
   9   4   9       76.16       69.35      2.04 o 
  10   4   9        2.71        1.49      1.19 o 
  11   4   9      135.16      148.66      4.18 o 
  12   4   9       72.10       78.77      2.92 o 
  -8   5   9       19.81       14.82      3.37 o 
  -7   5   9      242.78      248.59      9.24 o 
  -6   5   9       63.87       69.53      5.09 o 
  -5   5   9       10.97       14.68      2.84 o 
  -4   5   9       94.51       75.99      5.83 o 
  -3   5   9      133.38      124.26      3.67 o 
  -2   5   9      240.72      242.66      4.04 o 
  -1   5   9      763.52      764.16     20.07 o 
   0   5   9      208.69      233.03      7.15 o 
   1   5   9      298.23      312.52      4.26 o 
   2   5   9      909.23      822.42      9.13 o 
   3   5   9      167.95      140.70      2.74 o 
   4   5   9       21.96       18.00      1.84 o 
   5   5   9      901.87      920.15     12.90 o 
   6   5   9      501.09      556.20     11.10 o 
   7   5   9      191.98      188.34      3.52 o 
   8   5   9        3.11        7.40      2.34 o 
   9   5   9      170.08      173.60      3.54 o 
  10   5   9      135.85      125.14      3.13 o 
  11   5   9       92.71       91.79      3.63 o 
  12   5   9        0.41       -0.77      2.63 o 
  -8   6   9       23.06       22.83      3.62 o 
  -7   6   9       12.60       21.21      3.55 o 
  -6   6   9       48.47       29.25      3.48 o 
  -5   6   9      153.44      152.69      6.57 o 
  -4   6   9      309.54      350.85      9.03 o 
  -3   6   9        1.08        1.10      1.33 o 
  -2   6   9      280.76      278.72      5.64 o 
  -1   6   9      787.37      722.23     16.75 o 
   0   6   9      131.97      130.60      3.58 o 
   1   6   9       86.50       87.21      2.26 o 
   2   6   9       70.35       54.94      2.16 o 
   3   6   9      651.00      597.46     11.38 o 
   4   6   9      183.53      177.84      3.13 o 
   5   6   9      308.66      296.79      7.06 o 
   6   6   9        4.17        5.51      1.51 o 
   7   6   9      249.65      257.68      4.20 o 
   8   6   9      264.41      233.17      4.10 o 
   9   6   9      132.90      122.66      3.94 o 
  10   6   9        8.65        7.96      1.90 o 
  11   6   9       37.95       35.99      3.83 o 
  12   6   9       49.18       51.24      4.85 o 
  -7   7   9       22.21       28.23      3.69 o 
  -6   7   9       27.03       36.17      4.00 o 
  -5   7   9        2.34        3.51      2.35 o 
  -4   7   9       38.92       29.01      3.27 o 
  -3   7   9      181.65      186.68      3.68 o 
  -2   7   9      191.63      183.97      3.53 o 
  -1   7   9        1.06        1.08      0.82 o 
   0   7   9      162.63      137.94      3.18 o 
   1   7   9      116.41      120.12      2.71 o 
   2   7   9      628.69      632.81      9.21 o 
   3   7   9       60.59       70.88      2.15 o 
   4   7   9        7.06        8.55      1.11 o 
   5   7   9      178.30      183.65      3.45 o 
   6   7   9      762.08      773.84     11.76 o 
   7   7   9      269.12      278.79      9.08 o 
   8   7   9      276.04      327.31      6.57 o 
   9   7   9       77.38       57.81      3.06 o 
  10   7   9       65.17       86.04      8.02 o 
  11   7   9       55.13       61.21      4.92 o 
  -7   8   9        9.55        9.66      2.88 o 
  -6   8   9       34.02       28.73      3.65 o 
  -5   8   9       76.99       74.81      3.48 o 
  -4   8   9      202.27      204.72      6.44 o 
  -3   8   9      114.35      134.12      3.26 o 
  -2   8   9        1.95        0.44      1.65 o 
  -1   8   9      213.18      210.90      3.35 o 
   0   8   9      280.85      317.66      4.19 o 
   1   8   9      214.52      229.00      3.39 o 
   2   8   9       70.82       74.40      2.39 o 
   3   8   9      223.91      202.20      3.70 o 
   4   8   9      161.80      152.10      3.22 o 
   5   8   9      327.85      325.77      7.55 o 
   6   8   9        0.94        0.47      1.97 o 
   7   8   9       12.70        7.98      1.84 o 
   8   8   9      143.65      142.25      4.45 o 
   9   8   9       96.51      113.39      4.05 o 
  10   8   9        0.67       -1.07      1.71 o 
  11   8   9        0.90        1.44      2.53 o 
  -6   9   9       42.43       44.24      3.09 o 
  -5   9   9       17.80       26.34      2.88 o 
  -4   9   9       13.51       23.38      2.23 o 
  -3   9   9      141.59      129.32      3.65 o 
  -2   9   9      153.08      173.97      3.66 o 
  -1   9   9      107.60      130.12      2.71 o 
   0   9   9       58.80       63.64      2.35 o 
   1   9   9       30.29       18.28      1.54 o 
   2   9   9      227.10      202.76      3.95 o 
   3   9   9      238.44      264.29      4.56 o 
   4   9   9        0.07       -0.02      1.10 o 
   5   9   9       20.78       13.22      1.45 o 
   6   9   9      228.05      208.02      4.66 o 
   7   9   9       45.03       44.92      3.04 o 
   8   9   9       47.00       50.25      2.96 o 
   9   9   9       17.58       16.11      2.25 o 
  10   9   9       24.47       21.93      2.54 o 
  -5  10   9        2.60        0.11      2.42 o 
  -4  10   9       44.79       48.92      4.39 o 
  -3  10   9       57.37       70.06      3.31 o 
  -2  10   9        1.05       -0.49      1.27 o 
  -1  10   9        7.06        3.55      1.39 o 
   0  10   9      261.27      255.24      4.83 o 
   1  10   9       75.52       91.86      2.92 o 
   2  10   9       42.85       67.81      2.59 o 
   3  10   9       23.50       18.19      2.65 o 
   4  10   9      146.02      125.75      3.92 o 
   5  10   9       92.52       97.49      3.50 o 
   6  10   9       34.19       44.62      2.79 o 
   7  10   9       18.39       15.70      2.95 o 
   8  10   9       11.03        6.67      2.60 o 
   9  10   9      113.12      129.12      4.64 o 
  -4  11   9        1.48       -1.86      2.21 o 
  -3  11   9       19.55       13.27      2.95 o 
  -2  11   9       50.55       52.46      3.19 o 
  -1  11   9       56.91       66.62      2.76 o 
   0  11   9       43.47       62.22      2.70 o 
   1  11   9       46.33       26.69      2.01 o 
   2  11   9       38.13       37.20      2.23 o 
   3  11   9      260.21      269.24      7.76 o 
   4  11   9       10.59       15.96      2.03 o 
   5  11   9       16.74       20.60      2.25 o 
   6  11   9      121.46      110.29      3.98 o 
   7  11   9       25.99       28.41      3.72 o 
   8  11   9       55.03       67.99      5.20 o 
  -3  12   9       33.48       48.99      4.39 o 
  -2  12   9        1.10        4.05      1.57 o 
  -1  12   9        0.10       -0.72      1.40 o 
   0  12   9       89.38       84.28      3.05 o 
   1  12   9       82.24       97.17      3.24 o 
   2  12   9       53.60       73.66      4.23 o 
   3  12   9        0.01        3.56      1.81 o 
   4  12   9       68.66       55.12      3.30 o 
   5  12   9       65.34       67.53      3.42 o 
   6  12   9       53.37       71.03      3.56 o 
   7  12   9        1.39        1.76      1.88 o 
  -1  13   9        7.57        7.50      1.71 o 
   0  13   9       36.00       51.82      2.68 o 
   1  13   9        1.02       -1.61      1.41 o 
   2  13   9        2.35       -1.09      1.74 o 
   3  13   9       79.80       85.05      3.87 o 
   4  13   9       25.93       35.54      2.91 o 
   5  13   9        8.71       12.78      2.22 o 
   2 -10  10       48.01       50.88      5.48 o 
   3 -10  10       65.37       73.96      6.36 o 
  -2  -9  10        6.20        3.65      3.48 o 
  -1  -9  10        2.95        2.91      3.13 o 
   0  -9  10       30.37       25.46      4.25 o 
   1  -9  10      105.47      112.66      7.27 o 
   2  -9  10       55.85       62.96      5.83 o 
   3  -9  10        0.26        0.28      2.70 o 
   4  -9  10       40.58       48.36      4.92 o 
   5  -9  10      139.23      161.12      7.97 o 
  -3  -8  10        0.19       -3.76      2.81 o 
  -2  -8  10       89.20       96.71      6.46 o 
  -1  -8  10      259.34      271.06      7.12 o 
   0  -8  10      233.83      226.31      6.34 o 
   1  -8  10       18.02       17.91      2.62 o 
   2  -8  10       49.98       54.61      3.56 o 
   3  -8  10       98.87      101.26      5.65 o 
   4  -8  10      150.74      167.61      5.27 o 
   5  -8  10       28.63       31.40      2.12 o 
   6  -8  10        0.18       -0.11      1.32 o 
   7  -8  10       11.51        9.52      2.81 o 
   8  -8  10       56.59       60.01      4.67 o 
  -4  -7  10       27.71       24.41      3.97 o 
  -3  -7  10      113.38      133.44      4.91 o 
  -2  -7  10      175.91      191.63      5.80 o 
  -1  -7  10      119.79      100.94      5.92 o 
   0  -7  10       33.12       24.94      2.61 o 
   1  -7  10      254.17      255.63      6.51 o 
   2  -7  10      103.11       94.00      3.99 o 
   3  -7  10       28.29       28.89      2.57 o 
   4  -7  10       21.26       21.78      3.04 o 
   5  -7  10       99.77      107.46      3.97 o 
   6  -7  10       70.07       70.02      2.81 o 
   7  -7  10      120.78      131.79      6.43 o 
   8  -7  10        0.16        2.42      2.32 o 
   9  -7  10        5.87        4.00      2.60 o 
  -5  -6  10       74.24       73.08      5.79 o 
  -4  -6  10       99.66       83.55      4.10 o 
  -3  -6  10       21.04       22.91      2.62 o 
  -2  -6  10        2.58       11.45      8.43 o 
  -1  -6  10      213.25      195.32      5.46 o 
   0  -6  10      121.31      122.98      4.35 o 
   1  -6  10       91.63       86.34      3.70 o 
   2  -6  10        0.75        2.83      1.80 o 
   3  -6  10      146.00      143.61      4.50 o 
   4  -6  10      125.35      142.35      4.50 o 
   5  -6  10       10.14        6.24      1.79 o 
   6  -6  10        0.57       -0.53      1.29 o 
   7  -6  10      234.30      253.89      5.39 o 
   8  -6  10      192.05      192.34      7.41 o 
   9  -6  10      117.69      131.97      6.53 o 
  10  -6  10        9.78        7.54      2.46 o 
  -6  -5  10       27.54       23.32      3.42 o 
  -5  -5  10        8.35        7.38      1.63 o 
  -4  -5  10       48.04       44.81      3.97 o 
  -3  -5  10      196.63      192.36      5.65 o 
  -2  -5  10      241.75      212.08      5.59 o 
  -1  -5  10       24.06       22.63      2.33 o 
   0  -5  10       17.83       15.89      2.07 o 
   1  -5  10      205.38      209.58      7.06 o 
   2  -5  10      518.30      533.41      9.67 o 
   3  -5  10      284.89      280.95      6.25 o 
   4  -5  10       20.60       13.05      1.87 o 
   5  -5  10      177.36      182.28      4.88 o 
   6  -5  10      333.36      343.77      7.00 o 
   7  -5  10      211.42      238.61      4.58 o 
   8  -5  10        7.92        4.92      2.46 o 
   9  -5  10       12.60        9.45      2.67 o 
  10  -5  10       72.00       86.10      8.36 o 
  11  -5  10       35.60       30.49      2.73 o 
  -7  -4  10        8.32       11.10      2.98 o 
  -6  -4  10        8.55        8.71      1.61 o 
  -5  -4  10      184.98      194.32      4.49 o 
  -4  -4  10      410.95      395.15      6.62 o 
  -3  -4  10      117.89      115.71      4.01 o 
  -2  -4  10        1.48       -0.84      1.49 o 
  -1  -4  10      523.61      520.19     11.82 o 
   0  -4  10      288.80      295.22      6.47 o 
   1  -4  10      461.86      473.99      9.43 o 
   2  -4  10       35.16       23.47      2.17 o 
   3  -4  10       68.64       53.92      7.53 o 
   4  -4  10      302.47      310.08      7.80 o 
   5  -4  10      247.56      262.75      5.79 o 
   6  -4  10       10.28       15.32      1.84 o 
   7  -4  10      100.17      100.78      4.84 o 
   8  -4  10      122.22      132.46      5.86 o 
   9  -4  10      156.91      171.33      5.05 o 
  10  -4  10       59.99       58.89      3.33 o 
  11  -4  10        0.49       -2.49      1.66 o 
  -7  -3  10      104.25      127.58      6.99 o 
  -6  -3  10      181.76      187.35      4.36 o 
  -5  -3  10      156.36      161.99      3.99 o 
  -4  -3  10        3.36        0.13      1.26 o 
  -3  -3  10      172.67      165.02      4.68 o 
  -2  -3  10      596.07      570.13     10.00 o 
  -1  -3  10      223.49      199.06      8.01 o 
   0  -3  10       38.97       32.33      2.51 o 
   1  -3  10      133.07      130.42      5.65 o 
   2  -3  10      653.52      649.34     13.34 o 
   3  -3  10      434.83      432.07      7.91 o 
   4  -3  10      484.39      475.41      8.48 o 
   5  -3  10       44.78       57.78      2.77 o 
   6  -3  10      169.58      173.91      4.35 o 
   7  -3  10      149.45      152.61      3.41 o 
   8  -3  10       22.49       18.04      1.85 o 
   9  -3  10       17.75       14.27      1.95 o 
  10  -3  10      109.25      120.16      4.30 o 
  11  -3  10       88.85       95.01      4.15 o 
  12  -3  10       31.32       34.24      2.79 o 
  -7  -2  10      121.73      147.77      7.44 o 
  -6  -2  10        2.00        1.53      1.29 o 
  -5  -2  10       42.68       42.70      2.34 o 
  -4  -2  10      340.51      323.21      5.59 o 
  -3  -2  10      195.43      186.00      4.76 o 
  -2  -2  10       83.59       77.65      3.12 o 
  -1  -2  10      185.23      165.63      4.39 o 
   0  -2  10      341.87      333.33      6.64 o 
   1  -2  10      169.46      161.74      4.30 o 
   2  -2  10        0.43       -1.36      1.28 o 
   3  -2  10       50.35       50.59      2.76 o 
   4  -2  10      888.70      888.01     24.90 o 
   5  -2  10      580.73      555.54      9.34 o 
   6  -2  10      164.98      167.26      4.21 o 
   7  -2  10        0.00       -0.56      1.26 o 
   8  -2  10      189.57      184.12      3.77 o 
   9  -2  10      352.08      315.96      6.68 o 
  10  -2  10       55.88       59.87      3.35 o 
  11  -2  10        0.99        1.75      1.65 o 
  12  -2  10       46.84       54.55      3.36 o 
  -8  -1  10       11.44       11.97      3.20 o 
  -7  -1  10       37.95       33.29      4.11 o 
  -6  -1  10      173.56      170.63      7.23 o 
  -5  -1  10      115.62      113.90      3.38 o 
  -4  -1  10        0.23       -0.11      1.65 o 
  -3  -1  10       73.25       68.78      3.04 o 
  -2  -1  10      348.02      327.40     16.98 o 
  -1  -1  10      514.28      487.04      8.57 o 
   0  -1  10        9.66       10.88      1.58 o 
   1  -1  10      482.22      491.29      8.57 o 
   2  -1  10     1154.62     1197.41     17.43 o 
   3  -1  10      877.60      890.87     13.54 o 
   4  -1  10      503.47      517.23      9.24 o 
   5  -1  10       17.66       10.97      1.62 o 
   6  -1  10      217.76      209.67      4.85 o 
   7  -1  10      458.76      496.55      8.51 o 
   8  -1  10      417.30      426.67      6.20 o 
   9  -1  10        0.26       -2.01      1.34 o 
  10  -1  10       73.91       71.41      3.31 o 
  11  -1  10      263.28      288.53     15.87 o 
  12  -1  10       63.30       67.05      3.66 o 
  -8   0  10       76.27       88.53      6.01 o 
  -7   0  10       75.13       70.30      5.44 o 
  -6   0  10        0.07       -3.32      2.21 o 
  -5   0  10       17.36       13.54      1.54 o 
  -4   0  10      497.65      492.64     10.86 o 
  -3   0  10      422.28      416.43      7.73 o 
  -2   0  10      208.25      193.14      5.00 o 
  -1   0  10       47.17       42.46      2.67 o 
   0   0  10      598.60      621.10     10.18 o 
   1   0  10     1157.77     1127.55     16.50 o 
   2   0  10      158.73      140.22      3.88 o 
   3   0  10      477.65      458.78     15.91 o 
   4   0  10      802.14      756.50     11.76 o 
   5   0  10      817.21      875.74     13.29 o 
   6   0  10      786.65      798.09     12.28 o 
   7   0  10      173.20      148.47      4.00 o 
   8   0  10      135.74      150.35      4.34 o 
   9   0  10      302.57      270.64      5.95 o 
  10   0  10      207.16      215.62      5.41 o 
  11   0  10       52.84       48.36      3.41 o 
  12   0  10       13.08        8.64      1.99 o 
  -8   1  10        2.98        2.14      2.63 o 
  -7   1  10       14.51       10.43      2.98 o 
  -6   1  10      116.12       97.03      5.55 o 
  -5   1  10      172.96      171.10      6.98 o 
  -4   1  10      140.31      133.28      3.35 o 
  -3   1  10       55.27       48.38      3.53 o 
  -2   1  10      635.59      577.96      9.68 o 
  -1   1  10     1714.86     1598.71     25.57 o 
   0   1  10     1005.56      910.60     13.77 o 
   1   1  10       16.67       10.16      1.49 o 
   2   1  10      554.01      576.97      9.52 o 
   3   1  10     1977.36     2020.22     27.61 o 
   4   1  10      687.15      661.60     17.40 o 
   5   1  10      227.05      167.80      4.28 o 
   6   1  10       88.39       99.35      3.01 o 
   7   1  10      350.77      363.25      6.03 o 
   8   1  10      458.71      462.18      6.15 o 
   9   1  10       29.00       35.05      2.70 o 
  10   1  10        2.58        4.43      1.56 o 
  11   1  10       79.77       71.07      3.31 o 
  12   1  10       89.63       86.39      3.02 o 
  -8   2  10       65.78       62.65      5.27 o 
  -7   2  10      186.72      209.93      8.39 o 
  -6   2  10      140.56      166.52      7.30 o 
  -5   2  10        6.87        6.57      1.23 o 
  -4   2  10      487.08      489.10      7.14 o 
  -3   2  10      704.97      682.67      9.07 o 
  -2   2  10      643.43      674.97     10.93 o 
  -1   2  10      321.06      329.62      7.41 o 
   0   2  10      234.34      222.47      5.04 o 
   1   2  10      220.83      221.84      4.99 o 
   2   2  10      959.61      920.14     13.82 o 
   3   2  10       21.53       19.68      2.04 o 
   4   2  10        0.17       -1.28      1.08 o 
   5   2  10      273.20      260.11      4.66 o 
   6   2  10      928.01      855.11     11.82 o 
   7   2  10        6.75        4.80      1.23 o 
   8   2  10       10.35        8.17      1.20 o 
   9   2  10      188.94      204.10      3.33 o 
  10   2  10      223.12      252.41      4.55 o 
  11   2  10       91.79      100.34      3.08 o 
  12   2  10        0.53       -1.88      1.26 o 
  -8   3  10       34.45       41.33      4.64 o 
  -7   3  10       27.58       26.30      3.65 o 
  -6   3  10       47.93       53.48      4.49 o 
  -5   3  10      146.69      144.89      6.32 o 
  -4   3  10      143.79      133.54      3.25 o 
  -3   3  10       11.86        8.89      1.35 o 
  -2   3  10      114.32      109.12      3.46 o 
  -1   3  10      681.36      708.19     11.30 o 
   0   3  10      569.74      595.38      9.86 o 
   1   3  10      428.44      380.25      7.03 o 
   2   3  10        3.84       -0.31      1.23 o 
   3   3  10      280.41      286.01      5.79 o 
   4   3  10      193.21      184.39      3.58 o 
   5   3  10      873.91      836.04     11.57 o 
   6   3  10      428.09      429.39      6.95 o 
   7   3  10       90.77      122.12      3.33 o 
   8   3  10      659.56      710.48      8.63 o 
   9   3  10      161.56      154.44      3.27 o 
  10   3  10        0.25       -1.67      1.11 o 
  11   3  10       66.88       71.82      2.77 o 
  12   3  10      108.59      114.14      3.41 o 
  -8   4  10        2.62        0.07      2.42 o 
  -7   4  10       55.05       50.99      4.71 o 
  -6   4  10      103.41       98.08      5.62 o 
  -5   4  10       12.25       17.28      2.91 o 
  -4   4  10       25.28       17.17      3.92 o 
  -3   4  10      112.37      113.50      3.81 o 
  -2   4  10      244.53      254.78      4.48 o 
  -1   4  10       51.92       47.12      2.66 o 
   0   4  10      279.09      269.53      8.31 o 
   1   4  10      764.62      740.46      8.18 o 
   2   4  10     1085.42      967.57     10.34 o 
   3   4  10      122.94      123.68      2.22 o 
   4   4  10       57.57       47.04      3.11 o 
   5   4  10      739.59      732.15     10.53 o 
   6   4  10      473.52      452.01     20.09 o 
   7   4  10      184.88      149.41      3.76 o 
   8   4  10       69.26       38.68      2.17 o 
   9   4  10       89.30      104.17      2.82 o 
  10   4  10      132.80      140.65      4.06 o 
  11   4  10      200.70      220.59      4.39 o 
  12   4  10       18.04       19.64      1.82 o 
  -7   5  10        1.48        5.76      2.70 o 
  -6   5  10       78.95       59.70      4.74 o 
  -4   5  10      186.27      209.59      7.90 o 
  -3   5  10       66.53       80.01      3.11 o 
  -2   5  10      221.88      221.98      3.84 o 
  -1   5  10      413.40      390.71      9.27 o 
   0   5  10     1071.85     1083.55     37.22 o 
   1   5  10      306.40      334.97      4.51 o 
   2   5  10       49.97       55.73      1.84 o 
   3   5  10      690.56      678.13      7.80 o 
   4   5  10      535.71      543.73      8.37 o 
   5   5  10      471.26      486.30      7.84 o 
   6   5  10        3.56        0.64      2.79 o 
   7   5  10        0.53        1.51      1.39 o 
   8   5  10      239.19      193.28      4.07 o 
   9   5  10      215.07      232.49      4.23 o 
  10   5  10       33.67       34.70      2.05 o 
  11   5  10        0.16       -2.20      1.47 o 
  12   5  10       34.92       32.48      3.86 o 
  -7   6  10      103.04      118.34      6.50 o 
  -6   6  10      149.65      180.96      7.59 o 
  -5   6  10       58.14       83.26      5.37 o 
  -4   6  10        4.60        8.03      1.71 o 
  -3   6  10      279.25      245.83     10.42 o 
  -2   6  10       91.96       98.00      2.64 o 
  -1   6  10       75.89       91.41      2.67 o 
   0   6  10        6.78        1.75      0.99 o 
   1   6  10      128.41      143.86      4.37 o 
   2   6  10      346.74      367.49      5.12 o 
   3   6  10      613.79      627.76      7.54 o 
   4   6  10       10.16        9.62      1.08 o 
   5   6  10       39.59       38.38      2.77 o 
   6   6  10      373.21      358.23      6.58 o 
   7   6  10      357.82      356.32      6.68 o 
   8   6  10       82.14      104.47      4.07 o 
   9   6  10       77.33       81.62      5.97 o 
  10   6  10       54.67       68.19      3.27 o 
  11   6  10       62.66       65.18      4.88 o 
  12   6  10       10.09        9.20      3.09 o 
  -7   7  10        9.05       11.73      2.98 o 
  -6   7  10        0.14       -0.56      2.46 o 
  -5   7  10       65.32       59.42      4.53 o 
  -4   7  10      189.36      186.56      4.85 o 
  -3   7  10      256.77      299.46      5.00 o 
  -2   7  10        7.87       10.13      2.64 o 
  -1   7  10       28.25       26.27      3.27 o 
   0   7  10       73.05       80.50      3.14 o 
   1   7  10       16.22       20.70      1.42 o 
   2   7  10       78.52       65.91      6.13 o 
   3   7  10      185.61      161.22      6.11 o 
   4   7  10      213.04      217.09      3.74 o 
   5   7  10      284.50      282.45      4.46 o 
   6   7  10      109.95      127.11      3.84 o 
   7   7  10       65.33       52.49      2.93 o 
   8   7  10      208.88      201.67      5.99 o 
   9   7  10      199.12      201.26      5.09 o 
  10   7  10       14.75        9.53      2.00 o 
  11   7  10        5.10        2.25      2.74 o 
  -6   8  10       32.70       31.96      3.72 o 
  -5   8  10       16.32       28.44      2.56 o 
  -4   8  10        8.54       18.23      2.12 o 
  -3   8  10       25.71       15.97      1.61 o 
  -2   8  10      302.59      313.61      5.14 o 
  -1   8  10       96.02      111.80      2.54 o 
   0   8  10        3.53        7.92      1.57 o 
   1   8  10      475.74      419.18      5.11 o 
   2   8  10      170.98      146.40      3.18 o 
   3   8  10      272.73      273.19      4.47 o 
   4   8  10       26.37       31.55      1.89 o 
   5   8  10        0.94        2.42      1.14 o 
   6   8  10      180.54      176.62      5.36 o 
   7   8  10      119.21      120.86      4.07 o 
   8   8  10       74.63       68.13      3.18 o 
   9   8  10        5.53        6.18      1.85 o 
  10   8  10       52.45       44.41      3.04 o 
  11   8  10       48.19       36.28      4.00 o 
  -5   9  10       55.29       57.88      3.34 o 
  -4   9  10       52.62       53.16      3.14 o 
  -3   9  10      168.18      204.86      4.19 o 
  -2   9  10       15.40       26.74      4.33 o 
  -1   9  10        0.62       -1.93      1.29 o 
   0   9  10      242.84      229.48      4.46 o 
   1   9  10      190.88      235.33      4.55 o 
   2   9  10       16.79       29.07      1.83 o 
   3   9  10        7.39        5.42      1.26 o 
   4   9  10      122.50      120.23      3.12 o 
   5   9  10      119.32      111.80      3.04 o 
   6   9  10      144.76      165.82      3.72 o 
   7   9  10        7.46        1.07      1.64 o 
   8   9  10       11.81        9.81      1.96 o 
   9   9  10      114.93      127.97      4.45 o 
  10   9  10       42.70       49.75      3.33 o 
  -4  10  10        0.09        1.26      2.46 o 
  -3  10  10        8.81        4.25      2.56 o 
  -2  10  10      151.93      146.80      4.35 o 
  -1  10  10       85.03      109.55      3.12 o 
   0  10  10      150.52      195.89      4.09 o 
   1  10  10       23.88        6.95      1.45 o 
   2  10  10       70.58       56.37      2.51 o 
   3  10  10      296.77      283.84      5.88 o 
   4  10  10      121.27      122.83      3.32 o 
   5  10  10        6.09        8.80      1.66 o 
   6  10  10       39.47       36.93      2.25 o 
   7  10  10       92.52      103.23      5.57 o 
   8  10  10       40.36       43.98      3.10 o 
   9  10  10       15.11       21.69      2.65 o 
  -3  11  10       49.11       73.18      5.09 o 
  -2  11  10       19.50       35.00      2.76 o 
  -1  11  10        0.18       -0.19      1.38 o 
   0  11  10        8.14        2.05      1.47 o 
   1  11  10      191.47      199.42      4.23 o 
   2  11  10       37.54       46.17      2.48 o 
   3  11  10       48.06       80.01      2.94 o 
   4  11  10       68.79       42.29      2.46 o 
   5  11  10       42.96       38.29      2.31 o 
   6  11  10       86.59       96.79      3.91 o 
   7  11  10        3.09        6.76      2.08 o 
   8  11  10        0.99        1.50      1.95 o 
  -2  12  10       56.11       46.25      2.71 o 
  -1  12  10        9.09        6.58      1.83 o 
   0  12  10       81.84      101.05      3.25 o 
   1  12  10        0.06        2.95      1.56 o 
   2  12  10        4.31        1.15      1.47 o 
   3  12  10       56.88       54.19      2.65 o 
   4  12  10       56.53       71.14      2.93 o 
   5  12  10        0.57        0.98      1.46 o 
   6  12  10        0.01        1.75      1.49 o 
   1  13  10       49.20       59.70      4.49 o 
   2  13  10        7.43        7.30      1.72 o 
   3  13  10       26.58       39.16      2.51 o 
   4  13  10       12.91       10.10      1.80 o 
   1  -9  11       25.16       24.02      4.28 o 
   2  -9  11        3.28        3.23      3.09 o 
   3  -9  11       41.51       47.51      5.55 o 
   4  -9  11       86.84       92.01      6.36 o 
  -2  -8  11       63.35       71.92      6.36 o 
  -1  -8  11        7.44        3.49      2.10 o 
   0  -8  11       39.48       41.08      6.46 o 
   1  -8  11      115.60      127.38      4.90 o 
   2  -8  11      133.03      140.43      5.13 o 
   3  -8  11       42.65       48.53      6.36 o 
   4  -8  11        0.40        0.60      1.95 o 
   5  -8  11       50.31       54.08      2.75 o 
   6  -8  11       49.15       54.79      2.94 o 
   7  -8  11       86.71      101.38      6.04 o 
  -3  -7  11       36.83       25.75      2.87 o 
  -2  -7  11        0.61       -0.10      2.00 o 
  -1  -7  11       79.34       83.54      4.21 o 
   0  -7  11      316.14      320.71      7.67 o 
   1  -7  11      178.02      197.54      5.88 o 
   2  -7  11        0.02        1.69      1.84 o 
   3  -7  11       86.03       82.31      3.89 o 
   4  -7  11      168.26      189.50      5.51 o 
   5  -7  11       92.67      104.77      4.25 o 
   6  -7  11       19.16       20.11      1.84 o 
   7  -7  11        0.06       -1.86      2.21 o 
   8  -7  11       36.49       35.82      4.00 o 
  -4  -6  11        1.36        0.06      1.80 o 
  -3  -6  11       69.05       72.32      3.85 o 
  -2  -6  11      113.56      123.36      4.70 o 
  -1  -6  11      324.87      323.52      7.54 o 
   0  -6  11       21.43       22.59      2.51 o 
   1  -6  11       19.93       22.78      2.48 o 
   2  -6  11      281.47      259.17      6.38 o 
   3  -6  11      165.93      157.58      4.85 o 
   4  -6  11        0.52       -0.76      1.60 o 
   5  -6  11       69.74       63.57      4.44 o 
   6  -6  11      110.48      105.42      4.10 o 
   7  -6  11      160.20      197.45      4.38 o 
   8  -6  11        9.22        8.01      2.81 o 
   9  -6  11        0.03       -1.40      2.25 o 
  -5  -5  11       52.40       56.32      2.95 o 
  -4  -5  11      124.41      131.18      3.89 o 
  -3  -5  11       94.60       95.71      4.15 o 
  -2  -5  11      105.93       97.54      4.04 o 
  -1  -5  11       97.23       88.70      3.78 o 
   0  -5  11      126.68      133.13      5.32 o 
   1  -5  11      249.48      253.18      7.90 o 
   2  -5  11       47.82       40.59      3.27 o 
   3  -5  11       32.11       26.24      2.43 o 
   4  -5  11      169.75      192.58      5.21 o 
   5  -5  11      285.48      291.37      6.52 o 
   6  -5  11       42.85       46.43      3.13 o 
   7  -5  11       31.29       29.83      2.78 o 
   8  -5  11       69.43       69.29      5.13 o 
   9  -5  11       74.58       73.71      5.09 o 
  10  -5  11       20.01       21.91      3.44 o 
  -6  -4  11       82.64       90.57      3.90 o 
  -5  -4  11       67.71       70.03      3.00 o 
  -4  -4  11        3.14        1.07      1.48 o 
  -3  -4  11       31.74       39.51      3.02 o 
  -2  -4  11      308.92      271.81      9.04 o 
  -1  -4  11      288.97      287.44      7.22 o 
   0  -4  11       18.49       10.37      1.90 o 
   1  -4  11       60.63       58.25      3.28 o 
   2  -4  11      224.98      217.64      5.47 o 
   3  -4  11      162.00      167.84      4.75 o 
   4  -4  11      122.96      111.30      3.87 o 
   5  -4  11       45.51       52.11      2.93 o 
   6  -4  11      337.53      349.27      7.14 o 
   7  -4  11      314.73      330.05      6.89 o 
   8  -4  11      146.94      139.48      6.43 o 
   9  -4  11        4.93        4.85      2.42 o 
  10  -4  11       17.09       16.05      3.16 o 
  11  -4  11       45.74       54.99      3.99 o 
  -6  -3  11        3.20        2.37      1.49 o 
  -5  -3  11       26.36       24.43      2.06 o 
  -4  -3  11      128.60      135.73      3.74 o 
  -3  -3  11      182.50      166.30      4.94 o 
  -2  -3  11       50.46       46.43      2.94 o 
  -1  -3  11      155.40      148.51      4.48 o 
   0  -3  11      487.94      466.05      8.76 o 
   1  -3  11      825.10      829.56     28.18 o 
   2  -3  11      261.94      255.51      5.89 o 
   3  -3  11       10.88        9.83      1.86 o 
   4  -3  11      304.35      320.46      6.71 o 
   5  -3  11      565.52      559.49      9.70 o 
   6  -3  11      182.12      180.95      5.46 o 
   7  -3  11        0.20       -0.89      1.45 o 
   8  -3  11       97.75      109.40      3.20 o 
   9  -3  11      172.39      180.08      7.13 o 
  10  -3  11      100.12      127.93      6.25 o 
  11  -3  11       24.07       22.60      2.55 o 
  -6  -2  11      129.81      137.94      7.16 o 
  -5  -2  11      133.50      140.79      3.80 o 
  -4  -2  11       92.16       89.20      3.02 o 
  -3  -2  11       60.90       67.08      3.34 o 
  -2  -2  11      280.67      291.58      6.46 o 
  -1  -2  11      305.09      319.56      6.73 o 
   0  -2  11      352.66      352.43     12.48 o 
   1  -2  11        0.35        1.75      1.65 o 
   2  -2  11      591.16      571.94      9.92 o 
   3  -2  11     1359.37     1309.35     19.18 o 
   4  -2  11      595.74      582.02      9.96 o 
   5  -2  11       19.25       21.49      2.04 o 
   6  -2  11      129.12      123.28      3.74 o 
   7  -2  11      378.26      395.55      7.44 o 
   8  -2  11      408.95      412.47      6.31 o 
   9  -2  11       53.84       47.79      4.11 o 
  10  -2  11        1.03        0.96      1.58 o 
  11  -2  11       40.68       50.41      3.34 o 
  -7  -1  11      116.67      135.34      7.41 o 
  -6  -1  11       39.48       33.40      3.90 o 
  -5  -1  11        2.13        1.98      1.39 o 
  -4  -1  11      277.53      279.17      5.21 o 
  -3  -1  11      311.07      294.09      7.78 o 
  -2  -1  11      204.86      179.74      4.75 o 
  -1  -1  11       34.55       27.42      2.25 o 
   0  -1  11      228.61      237.04     12.29 o 
   1  -1  11     1153.69     1105.88     16.64 o 
   2  -1  11     1267.80     1259.78     18.54 o 
   3  -1  11      254.82      225.50      5.37 o 
   4  -1  11       62.89       72.03      3.10 o 
   5  -1  11      335.90      344.89     12.34 o 
   6  -1  11      442.46      433.35      7.94 o 
   7  -1  11       52.82       49.46      2.75 o 
   8  -1  11       13.43       14.70      1.57 o 
   9  -1  11      235.81      241.78      8.04 o 
  10  -1  11      123.47      120.36      4.21 o 
  11  -1  11       57.43       52.36      3.29 o 
  12  -1  11        1.09       -1.67      1.71 o 
  -7   0  11        0.48        0.00      2.60 o 
  -6   0  11       20.92       20.65      3.41 o 
  -5   0  11      383.91      375.72      8.86 o 
  -4   0  11      319.07      327.79      6.54 o 
  -3   0  11       39.72       38.32      2.71 o 
  -2   0  11       61.30       49.82      2.85 o 
  -1   0  11      280.46      253.63      5.71 o 
   0   0  11      577.26      497.20     11.90 o 
   1   0  11        1.40        0.77      1.36 o 
   2   0  11      120.76      121.20      5.37 o 
   3   0  11      892.99      871.09     13.50 o 
   4   0  11      184.64      178.67      4.59 o 
   5   0  11      385.86      367.63      7.13 o 
   6   0  11        6.80        4.64      1.61 o 
   7   0  11      130.45      118.51      4.35 o 
   8   0  11      374.88      372.76      5.82 o 
   9   0  11       64.94       62.51      4.35 o 
  10   0  11        1.49        2.02      1.59 o 
  11   0  11       92.07      102.71      4.16 o 
  12   0  11      112.31      137.67      4.83 o 
  -7   1  11       46.61       54.19      5.27 o 
  -6   1  11       67.60       63.77      5.23 o 
  -5   1  11       11.13       10.52      1.52 o 
  -4   1  11       42.40       43.57      2.42 o 
  -3   1  11      231.83      204.58      4.20 o 
  -2   1  11      407.16      392.43      7.52 o 
  -1   1  11      114.64       97.63      3.57 o 
   0   1  11      216.48      231.61      5.45 o 
   1   1  11      364.30      371.15     10.36 o 
   2   1  11      607.85      617.20     11.78 o 
   3   1  11      103.08       87.04      3.42 o 
   4   1  11       14.66       12.52      1.89 o 
   5   1  11      437.92      432.82     18.89 o 
   6   1  11      636.70      681.87     14.66 o 
   7   1  11      148.75      174.52      5.57 o 
   8   1  11       21.21       22.19      2.74 o 
   9   1  11      170.22      183.26      9.48 o 
  10   1  11      278.41      273.74      8.60 o 
  11   1  11      144.70      156.74      4.86 o 
  12   1  11       14.21       10.75      3.11 o 
  -7   2  11        0.58       -0.53      2.39 o 
  -6   2  11       35.30       34.10      4.00 o 
  -5   2  11      177.24      170.20      7.34 o 
  -4   2  11       20.79       19.18      1.64 o 
  -3   2  11       96.11      107.32      3.17 o 
  -2   2  11      112.93      110.77      4.00 o 
  -1   2  11      671.23      686.70     20.09 o 
   0   2  11     1528.20     1526.49     21.83 o 
   1   2  11      200.83      176.00      4.55 o 
   2   2  11       24.71       15.37      1.76 o 
   3   2  11      661.81      660.95     10.84 o 
   4   2  11     1072.62     1113.17     16.56 o 
   5   2  11     1013.40     1025.18     16.03 o 
   6   2  11       16.47        5.90      2.32 o 
   7   2  11       30.15       44.70      3.37 o 
   8   2  11      174.62      190.97      6.50 o 
   9   2  11      138.65      137.10     12.78 o 
  10   2  11       22.47       18.75      2.81 o 
  11   2  11        6.79        4.16      1.70 o 
  12   2  11       51.95       58.69      3.41 o 
  -7   3  11       54.31       55.70      5.30 o 
  -6   3  11      137.04      142.29      7.09 o 
  -5   3  11        7.06       11.66      2.70 o 
  -4   3  11        0.51       -1.62      1.08 o 
  -3   3  11      349.13      336.71      5.64 o 
  -2   3  11      988.65      956.62     14.67 o 
  -1   3  11      535.98      504.75      8.98 o 
   0   3  11       74.02       68.44      5.25 o 
   1   3  11       77.70       61.83      2.84 o 
   2   3  11      702.15      665.55     13.54 o 
   3   3  11      436.08      434.84      7.97 o 
   4   3  11        0.42       -0.95      1.69 o 
   5   3  11      119.16      123.09      5.34 o 
   6   3  11      642.83      634.07     14.47 o 
   7   3  11      101.43       78.63      4.21 o 
   8   3  11      109.36      104.29      3.49 o 
   9   3  11        9.16        6.62      1.24 o 
  10   3  11       76.76       67.63      3.09 o 
  11   3  11       88.78       91.05      3.54 o 
  12   3  11       37.99       28.70      2.05 o 
  -7   4  11       31.41       34.59      4.14 o 
  -6   4  11        1.66        0.18      2.53 o 
  -5   4  11       87.58      100.93      5.62 o 
  -4   4  11      125.08      144.67      4.36 o 
  -3   4  11      460.43      469.90     10.17 o 
  -2   4  11      131.37      113.85      5.17 o 
  -1   4  11       43.33       32.86      7.46 o 
   0   4  11      705.65      659.18     10.93 o 
   1   4  11      317.67      324.24      9.03 o 
   2   4  11      108.91      109.78      4.99 o 
   3   4  11      114.31       94.53      4.64 o 
   4   4  11      342.01      341.90      9.45 o 
   5   4  11      326.52      330.49      9.38 o 
   6   4  11        3.77        4.00      2.32 o 
   7   4  11        6.25        8.82      1.56 o 
   8   4  11      181.39      183.39      3.59 o 
   9   4  11      172.72      207.94      3.93 o 
  10   4  11       31.94       28.83      2.17 o 
  11   4  11        7.53        5.48      1.68 o 
  12   4  11       42.16       44.12      3.46 o 
  -7   5  11       17.29       17.80      3.41 o 
  -6   5  11       79.09       98.43      5.90 o 
  -5   5  11       31.06       30.27      3.65 o 
  -4   5  11       44.48       47.36      4.25 o 
  -3   5  11       67.86       59.53      4.21 o 
  -2   5  11       66.36       69.62      3.04 o 
  -1   5  11       77.85       78.24      4.28 o 
   0   5  11       63.33       66.27      4.25 o 
   1   5  11       90.54      102.44      5.13 o 
   2   5  11      205.07      207.51      7.06 o 
   3   5  11      648.92      628.07     14.61 o 
   4   5  11        0.92        4.42      2.07 o 
   5   5  11      263.74      260.15      8.15 o 
   6   5  11      467.43      445.53      7.48 o 
   7   5  11      605.35      640.91     10.45 o 
   8   5  11       61.53       68.86      2.45 o 
   9   5  11        0.39       -1.34      1.10 o 
  10   5  11       39.32       50.51      2.54 o 
  11   5  11       57.38       65.84      3.24 o 
  12   5  11       33.26       25.00      3.58 o 
  -6   6  11        0.12        4.74      2.88 o 
  -5   6  11       52.83       44.18      4.67 o 
  -4   6  11       61.99       69.71      4.99 o 
  -3   6  11      123.08      138.35      8.32 o 
  -2   6  11        5.33        2.61      1.35 o 
  -1   6  11        1.43        2.13      1.39 o 
   0   6  11      678.90      692.89     15.87 o 
   1   6  11      400.55      397.66     10.68 o 
   2   6  11      126.61      127.05      5.65 o 
   3   6  11        4.44        2.34      1.23 o 
   4   6  11      416.65      411.28      8.92 o 
   5   6  11      343.09      334.53      6.26 o 
   6   6  11      229.88      232.38      5.15 o 
   7   6  11       55.77       59.13      2.96 o 
   8   6  11       96.58      104.96      2.95 o 
   9   6  11      136.60      130.75      4.11 o 
  10   6  11       30.31       21.87      3.81 o 
  11   6  11        1.53       -0.14      2.60 o 
  -6   7  11       66.97       77.57      5.34 o 
  -5   7  11       90.22      118.66      6.36 o 
  -4   7  11        7.08       12.05      2.70 o 
  -3   7  11       15.80        6.42      1.67 o 
  -2   7  11       99.75      102.19      3.76 o 
  -1   7  11      233.36      248.03      5.61 o 
   0   7  11       76.56       99.43      3.55 o 
   1   7  11       85.15       61.92      6.15 o 
   2   7  11      172.59      169.82      3.33 o 
   3   7  11      391.44      421.81      5.80 o 
   4   7  11      122.70      151.05      3.35 o 
   5   7  11       21.97       24.67      1.98 o 
   6   7  11       79.30       67.64      3.11 o 
   7   7  11      393.54      359.17      6.96 o 
   8   7  11      126.56      132.91      4.14 o 
   9   7  11       16.97       20.43      2.21 o 
  10   7  11       36.58       30.08      2.51 o 
  11   7  11       55.47       58.96      4.78 o 
  -5   8  11       43.45       31.29      3.69 o 
  -4   8  11       52.01       54.85      4.32 o 
  -3   8  11      139.14      152.17      5.00 o 
  -2   8  11      119.88      153.48      5.20 o 
  -1   8  11       13.66        4.27      1.74 o 
   0   8  11      139.58      122.86      4.02 o 
   1   8  11      388.39      435.30      6.27 o 
   2   8  11       86.26      102.25      3.47 o 
   3   8  11       36.81       49.79      3.30 o 
   4   8  11       23.33       20.21      1.55 o 
   5   8  11      115.67      110.69      2.84 o 
   6   8  11      216.30      220.46      5.23 o 
   7   8  11       42.20       52.71      2.98 o 
   8   8  11       12.79        8.49      1.87 o 
   9   8  11       69.69       64.14      3.38 o 
  10   8  11      103.16      120.12      4.99 o 
  -5   9  11       48.16       53.10      4.49 o 
  -4   9  11       23.94       45.20      4.11 o 
  -3   9  11        7.66       17.35      2.98 o 
  -2   9  11       75.10       66.84      3.28 o 
  -1   9  11       56.56       62.12      2.15 o 
   0   9  11      227.63      258.90      5.05 o 
   1   9  11        8.53       16.63      1.63 o 
   2   9  11       93.57       74.33      2.65 o 
   3   9  11      136.92      114.32      3.05 o 
   4   9  11      267.55      256.25      4.61 o 
   5   9  11        1.32        3.34      1.30 o 
   6   9  11        5.71        8.80      1.85 o 
   7   9  11      127.04      124.04      4.19 o 
   8   9  11       19.84       19.22      2.27 o 
   9   9  11       39.95       37.01      3.02 o 
  10   9  11        6.62        9.88      2.98 o 
  -2  10  11       46.82       65.70      3.29 o 
  -1  10  11        0.44        2.42      1.51 o 
   0  10  11        0.20       -0.87      1.26 o 
   1  10  11      145.98      134.14      5.28 o 
   2  10  11       54.44       56.24      2.50 o 
   3  10  11       66.63       86.91      2.92 o 
   4  10  11       60.36       46.53      3.44 o 
   5  10  11       60.41       62.75      2.61 o 
   6  10  11       77.26       80.01      2.88 o 
   7  10  11       27.14       34.95      5.20 o 
   8  10  11        0.90       -0.98      1.71 o 
   9  10  11       15.73       12.97      2.31 o 
  -2  11  11       15.57        9.38      2.02 o 
  -1  11  11       39.25       42.36      3.02 o 
   0  11  11       48.76       65.24      2.75 o 
   1  11  11       20.91       36.10      2.64 o 
   2  11  11        8.07        2.08      1.42 o 
   3  11  11       31.04       24.84      2.02 o 
   4  11  11      171.21      178.46      4.11 o 
   5  11  11       13.02       19.37      1.85 o 
   6  11  11        6.76        9.14      2.10 o 
   7  11  11       39.59       41.88      3.04 o 
  -1  12  11        5.11       15.37      1.86 o 
   0  12  11        0.71        1.46      1.51 o 
   1  12  11       45.03       55.98      2.69 o 
   2  12  11       19.26       21.03      1.92 o 
   3  12  11       23.80       31.32      2.18 o 
   4  12  11        0.25        3.32      1.55 o 
   5  12  11       23.93       22.85      2.04 o 
   6  12  11       13.65       11.41      1.77 o 
   0  -8  12       39.60       36.59      3.30 o 
   1  -8  12       59.97       67.57      4.10 o 
   2  -8  12       16.01       16.88      2.73 o 
   3  -8  12        0.95       -0.75      1.79 o 
   4  -8  12       31.13       24.42      2.77 o 
   5  -8  12       50.82       47.54      4.60 o 
  -2  -7  12       43.33       45.25      3.50 o 
  -1  -7  12       77.23       65.72      4.01 o 
   0  -7  12       18.15       16.02      3.30 o 
   1  -7  12       28.60       29.38      2.96 o 
   2  -7  12      112.43      116.62      4.71 o 
   3  -7  12       92.84       89.59      4.17 o 
   4  -7  12       31.43       36.85      4.69 o 
   5  -7  12        0.62        1.74      1.80 o 
   6  -7  12       20.28       15.63      1.88 o 
   7  -7  12       25.92       29.64      3.58 o 
  -3  -6  12       74.21       70.96      4.00 o 
  -2  -6  12       21.27       17.11      3.23 o 
  -1  -6  12        1.01        1.83      2.05 o 
   0  -6  12      116.93      119.35      6.06 o 
   1  -6  12      106.42       98.96      4.31 o 
   2  -6  12       30.39       32.45      2.91 o 
   3  -6  12        9.55        4.92      2.07 o 
   4  -6  12       95.05       98.76      6.78 o 
   5  -6  12      125.45      140.37      4.82 o 
   6  -6  12       38.08       35.26      2.82 o 
   7  -6  12        6.56        4.39      1.57 o 
   8  -6  12       38.60       35.82      3.90 o 
  -4  -5  12        5.21        3.30      1.62 o 
  -3  -5  12       16.29       18.98      2.50 o 
  -2  -5  12       81.25       78.15      3.96 o 
  -1  -5  12      272.96      275.81     14.57 o 
   0  -5  12       32.68       21.02      2.47 o 
   1  -5  12        0.42       -2.25      1.50 o 
   2  -5  12      102.03      100.66      4.18 o 
   3  -5  12      357.48      361.60      7.78 o 
   4  -5  12      154.75      151.95      4.92 o 
   5  -5  12       24.01       19.96      2.41 o 
   6  -5  12       32.55       27.27      2.52 o 
   7  -5  12      163.10      173.19      5.08 o 
   8  -5  12       85.95      101.87      5.97 o 
   9  -5  12        3.33        1.62      2.42 o 
  -5  -4  12       11.81        9.01      1.79 o 
  -4  -4  12       93.20      107.05      3.70 o 
  -3  -4  12      222.14      241.98      6.45 o 
  -2  -4  12      122.98      128.93      4.54 o 
  -1  -4  12        0.12       -1.59      1.91 o 
   0  -4  12       64.35       59.24      3.22 o 
   1  -4  12      187.38      164.19      4.88 o 
   2  -4  12      246.79      251.85      6.78 o 
   3  -4  12        4.33        1.62      1.73 o 
   4  -4  12       22.81       13.14      2.05 o 
   5  -4  12      287.36      276.55      6.37 o 
   6  -4  12      301.35      315.50      6.96 o 
   7  -4  12      106.26      110.69      4.12 o 
   8  -4  12        0.47       -1.16      2.07 o 
   9  -4  12       33.67       46.60      4.67 o 
  10  -4  12       44.02       43.65      4.49 o 
  -5  -3  12      103.03      104.76      3.59 o 
  -4  -3  12      132.16      138.20      3.98 o 
  -3  -3  12        4.03        0.85      1.73 o 
  -2  -3  12       71.64       68.21      3.47 o 
  -1  -3  12      181.18      175.99      5.11 o 
   0  -3  12      267.65      241.13      5.98 o 
   1  -3  12       85.25       73.47      3.34 o 
   2  -3  12       32.98       35.43      2.70 o 
   3  -3  12      291.99      322.66      7.15 o 
   4  -3  12      213.18      217.45      6.01 o 
   5  -3  12       63.97       62.85      3.31 o 
   6  -3  12       25.89       38.76      2.89 o 
   7  -3  12      151.15      164.53      4.75 o 
   8  -3  12      115.29      128.13      3.45 o 
   9  -3  12       55.88       52.57      4.42 o 
  10  -3  12        0.35       -3.32      2.21 o 
  11  -3  12       15.53       13.91      3.09 o 
  -6  -2  12       59.28       60.72      5.62 o 
  -5  -2  12       13.23        9.69      1.74 o 
  -4  -2  12       10.43        7.31      1.63 o 
  -3  -2  12      162.44      157.91      4.83 o 
  -2  -2  12       70.59       64.52      3.21 o 
  -1  -2  12       26.29       20.50      2.30 o 
   0  -2  12       19.43       20.41      2.22 o 
   1  -2  12      170.50      169.67      4.83 o 
   2  -2  12      518.66      522.97      9.53 o 
   3  -2  12       77.27       62.52      3.26 o 
   4  -2  12       29.95       37.33      2.76 o 
   5  -2  12      412.29      438.65      8.35 o 
   6  -2  12      357.87      369.13      7.43 o 
   7  -2  12       70.65       55.87      3.13 o 
   8  -2  12        0.22       -2.13      1.77 o 
   9  -2  12       43.70       52.01      4.39 o 
  10  -2  12       70.07       66.30      5.06 o 
  11  -2  12       51.31       58.08      5.09 o 
  -6  -1  12       16.62       13.91      3.27 o 
  -5  -1  12       91.72       99.67      3.39 o 
  -4  -1  12       63.25       54.36      2.63 o 
  -3  -1  12        0.06       -2.24      1.49 o 
  -2  -1  12       83.24       76.62      3.48 o 
  -1  -1  12      305.31      306.46      6.70 o 
   0  -1  12      296.21      302.46      7.71 o 
   1  -1  12       99.29      100.39      3.73 o 
   2  -1  12        0.23       -0.26      1.43 o 
   3  -1  12      171.95      193.75      6.18 o 
   4  -1  12      813.48      755.33     14.89 o 
   5  -1  12      428.96      424.74      9.60 o 
   6  -1  12        2.09       -0.15      1.43 o 
   7  -1  12      148.99      132.53      4.19 o 
   8  -1  12      237.44      276.73      6.19 o 
   9  -1  12      247.65      272.44      9.03 o 
  10  -1  12       16.60       18.16      3.06 o 
  11  -1  12        2.13        0.49      2.42 o 
  -6   0  12      118.36      144.93      7.41 o 
  -5   0  12        0.49       -0.89      1.34 o 
  -4   0  12       62.08       61.42      2.76 o 
  -3   0  12      246.75      249.91      9.45 o 
  -2   0  12      359.97      363.45      7.43 o 
  -1   0  12      168.22      169.39      4.73 o 
   0   0  12        0.20       -2.21      1.47 o 
   1   0  12      273.15      257.75      5.86 o 
   2   0  12      279.20      267.82      5.99 o 
   3   0  12      683.30      694.42     16.54 o 
   4   0  12      399.78      414.33     10.97 o 
   5   0  12        1.09       -0.33      1.49 o 
   6   0  12      157.98      181.04      4.78 o 
   7   0  12      221.20      233.99      5.56 o 
   8   0  12       36.35       37.32      2.73 o 
   9   0  12       68.43       85.46      3.49 o 
  10   0  12      108.17      112.23      5.83 o 
  11   0  12       71.91       95.34      5.58 o 
  12   0  12        4.43        3.97      2.63 o 
  -6   1  12        3.92        5.23      2.74 o 
  -5   1  12       82.65       80.33      3.77 o 
  -4   1  12      114.47      110.08      3.35 o 
  -3   1  12      319.17      334.63      5.84 o 
  -2   1  12        6.53        4.83      1.66 o 
  -1   1  12       91.20       89.80      3.68 o 
   0   1  12      647.27      602.63     10.42 o 
   1   1  12      206.91      198.33      5.09 o 
   2   1  12       90.13       75.50      3.16 o 
   3   1  12       34.33       35.66      2.67 o 
   4   1  12      279.33      257.09      5.80 o 
   5   1  12       57.54       65.56      3.05 o 
   6   1  12      150.44      122.95      4.01 o 
   7   1  12       23.25       27.77      2.28 o 
   8   1  12      127.25      126.88      5.44 o 
   9   1  12      179.42      169.93      4.64 o 
  10   1  12       27.14       21.91      3.16 o 
  11   1  12        1.78       -0.11      2.25 o 
  12   1  12       28.96       26.41      3.51 o 
  -6   2  12       89.63      103.91      6.46 o 
  -5   2  12       35.67       47.93      4.57 o 
  -4   2  12       36.17       38.94      2.38 o 
  -3   2  12       49.86       47.09      2.43 o 
  -2   2  12      192.59      182.90      4.94 o 
  -1   2  12      248.04      235.51     11.45 o 
   0   2  12       19.52       18.13      2.04 o 
   1   2  12      189.74      170.70      4.68 o 
   2   2  12      255.41      250.54      5.68 o 
   3   2  12      301.70      304.41      6.50 o 
   4   2  12        5.00        0.93      1.62 o 
   5   2  12        0.16       -1.05      1.50 o 
   6   2  12       93.66       88.63      5.14 o 
   7   2  12      144.02      105.03      5.13 o 
   8   2  12       45.63       45.90      3.55 o 
   9   2  12        2.31        2.43      1.48 o 
  10   2  12       83.37       94.43      5.37 o 
  11   2  12       70.89       85.05      5.37 o 
  12   2  12       49.31       58.58      4.95 o 
  -6   3  12        0.05       -2.28      2.63 o 
  -5   3  12       52.34       60.37      4.88 o 
  -4   3  12      104.87      109.14      3.25 o 
  -3   3  12       88.32       90.11      4.41 o 
  -2   3  12        2.04       -0.76      1.53 o 
  -1   3  12       33.37       31.06      3.97 o 
   0   3  12      213.46      227.70      5.48 o 
   1   3  12      257.21      292.70     11.26 o 
   2   3  12       62.05       56.77      3.02 o 
   3   3  12       52.66       57.36      4.00 o 
   4   3  12      504.63      510.87      9.18 o 
   5   3  12      243.37      244.06      7.76 o 
   6   3  12      438.33      437.77     11.38 o 
   7   3  12       21.13        6.08      2.35 o 
   8   3  12       81.16       73.78      4.32 o 
   9   3  12      151.63      172.04      4.63 o 
  10   3  12       42.59       42.46      4.18 o 
  11   3  12        4.61        2.56      2.25 o 
  12   3  12       15.35       12.71      2.84 o 
  -6   4  12       81.66       87.51      5.83 o 
  -5   4  12       62.48       76.63      5.34 o 
  -4   4  12        1.79        1.93      1.74 o 
  -3   4  12       32.26       24.81      4.17 o 
  -2   4  12      198.07      209.45      4.38 o 
  -1   4  12       76.26       81.17      3.38 o 
   0   4  12      116.30      108.44      3.95 o 
   1   4  12       19.86       12.42      1.94 o 
   2   4  12      235.42      225.06      7.55 o 
   3   4  12      444.03      424.14     11.20 o 
   4   4  12      122.94      118.87      5.65 o 
   5   4  12        1.71        0.77      2.04 o 
   6   4  12      394.75      363.57     10.11 o 
   7   4  12      322.20      341.93      9.73 o 
   8   4  12      115.54      106.90      5.16 o 
   9   4  12       12.29        6.34      1.61 o 
  10   4  12       38.59       36.73      2.57 o 
  11   4  12       37.79       30.94      3.48 o 
  -6   5  12        8.08       16.68      3.44 o 
  -5   5  12       32.88       24.20      3.69 o 
  -4   5  12      120.50      124.31      6.22 o 
  -3   5  12      278.70      300.12     11.73 o 
  -2   5  12       56.00       68.05      3.22 o 
  -1   5  12        7.18        6.29      2.32 o 
   0   5  12      168.17      150.41      6.08 o 
   1   5  12      455.88      411.75     10.99 o 
   2   5  12       63.48       64.09      4.18 o 
   3   5  12        9.57       15.52      2.63 o 
   4   5  12      294.35      267.06      8.39 o 
   5   5  12      344.34      358.97     10.22 o 
   6   5  12      158.00      157.89      6.57 o 
   7   5  12       20.40       14.01      2.95 o 
   8   5  12       16.46       12.89      2.70 o 
   9   5  12       70.14       54.72      5.11 o 
  10   5  12       64.14       56.14      3.48 o 
  11   5  12       21.49       28.16      3.16 o 
  -5   6  12       91.76      120.24      6.64 o 
  -4   6  12       27.02       31.64      3.69 o 
  -3   6  12        0.00        0.41      3.39 o 
  -2   6  12       48.59       39.45      3.28 o 
  -1   6  12      165.50      163.90      4.52 o 
   0   6  12      163.58      174.11      6.67 o 
   1   6  12        4.20       10.04      2.63 o 
   2   6  12       63.12       48.50      4.00 o 
   3   6  12      160.46      162.06      6.39 o 
   4   6  12      257.15      240.73      8.01 o 
   5   6  12        3.32        4.67      2.21 o 
   6   6  12        6.20        4.57      2.32 o 
   7   6  12      241.23      223.70      7.87 o 
   8   6  12       83.95       88.84      3.51 o 
   9   6  12       50.73       59.87      4.74 o 
  10   6  12        1.95       -0.84      2.21 o 
  -5   7  12        0.08        2.18      2.67 o 
  -4   7  12       39.53       31.89      3.65 o 
  -3   7  12       70.29       73.11      3.36 o 
  -2   7  12       57.04       75.82      3.41 o 
  -1   7  12        7.63        9.52      1.81 o 
   0   7  12        0.18       -2.12      1.41 o 
   1   7  12      217.14      212.07      7.55 o 
   2   7  12      142.57      158.52      6.67 o 
   3   7  12      135.20      137.41      6.39 o 
   4   7  12       45.25       36.45      4.04 o 
   5   7  12       94.54       90.11      5.27 o 
   6   7  12      158.78      150.65      6.71 o 
   7   7  12       60.88       64.02      4.95 o 
   8   7  12       23.87       26.20      3.44 o 
   9   7  12       58.73       67.07      5.06 o 
  10   7  12       86.71      111.18      6.22 o 
  -4   8  12       13.32       21.88      3.34 o 
  -3   8  12        0.08        0.98      1.68 o 
  -2   8  12       44.85       36.67      2.85 o 
  -1   8  12      116.10      127.65      4.65 o 
   0   8  12       43.36       54.13      4.06 o 
   1   8  12       26.62       32.55      3.79 o 
   2   8  12       14.57        9.97      2.74 o 
   3   8  12      125.18       87.79      5.23 o 
   4   8  12      282.70      277.92      9.17 o 
   5   8  12       32.69       40.00      4.25 o 
   6   8  12        8.93        8.15      2.84 o 
   7   8  12       81.32       77.26      5.09 o 
   8   8  12       95.54      100.79      5.69 o 
   9   8  12       52.13       63.28      5.27 o 
  10   8  12        1.50        3.65      2.88 o 
  -4   9  12       12.46        8.88      2.70 o 
  -3   9  12       48.08       53.76      4.71 o 
  -2   9  12       85.18      104.51      8.02 o 
  -1   9  12        5.46       15.69      2.93 o 
   0   9  12       15.11        5.27      2.42 o 
   1   9  12      100.69       87.30      5.48 o 
   2   9  12      152.05      163.96      6.95 o 
   3   9  12       84.71      102.40      5.93 o 
   4   9  12       20.64       32.24      3.93 o 
   5   9  12       34.34       27.99      3.72 o 
   6   9  12       41.14       42.70      4.32 o 
   7   9  12       94.73      120.59      6.46 o 
   8   9  12        0.30       -2.48      1.65 o 
   9   9  12        0.05       -3.06      2.67 o 
  -2  10  12        2.39       10.99      2.98 o 
  -1  10  12       74.18       77.85      5.27 o 
   0  10  12       19.64       26.97      3.69 o 
   1  10  12       50.76       60.33      4.74 o 
   2  10  12        0.75       -0.95      2.46 o 
   3  10  12        0.87       -2.63      2.28 o 
   4  10  12       86.74       80.59      5.72 o 
   5  10  12       27.73       32.10      3.97 o 
   6  10  12       11.99       18.01      2.11 o 
   7  10  12       24.69       15.73      2.19 o 
   8  10  12       23.69       22.25      2.49 o 
  -1  11  12       17.22       27.22      3.86 o 
   0  11  12        0.38       -2.95      2.46 o 
   1  11  12        6.22        2.77      2.60 o 
   2  11  12       47.57       48.43      4.64 o 
   3  11  12        6.89        6.81      2.95 o 
   4  11  12       13.99       21.82      2.37 o 
   5  11  12       17.22       15.63      2.26 o 
   6  11  12       24.46       22.53      1.94 o 
   7  11  12       31.96       46.63      3.32 o 
   1  12  12       31.61       32.06      4.32 o 
   2  12  12        0.38        2.14      2.63 o 
   3  12  12        5.82        0.95      2.56 o 
   4  12  12       15.83       14.76      2.39 o 
   0  -7  13       74.67       76.52      4.18 o 
   1  -7  13       59.63       58.20      4.03 o 
   2  -7  13       32.93       39.22      3.33 o 
   3  -7  13        5.86        1.69      2.48 o 
   4  -7  13       12.72       15.35      2.48 o 
   5  -7  13       43.35       55.02      3.62 o 
   6  -7  13       15.11       11.21      2.40 o 
  -1  -6  13       94.84       95.77      4.56 o 
   0  -6  13       73.35       74.42      4.24 o 
   1  -6  13        2.60        1.08      2.07 o 
   2  -6  13       25.19       23.03      2.76 o 
   3  -6  13       85.88       83.22      4.07 o 
   4  -6  13       30.53       23.31      2.64 o 
   5  -6  13        6.40        5.54      1.96 o 
   6  -6  13        0.99        2.59      1.82 o 
   7  -6  13       29.59       31.93      2.28 o 
  -3  -5  13       63.68       68.33      4.12 o 
  -2  -5  13       40.56       39.71      8.08 o 
  -1  -5  13       27.23       25.69      2.82 o 
   0  -5  13       44.32       62.09      3.82 o 
   1  -5  13       87.09       85.16      4.07 o 
   2  -5  13      111.40      110.29      4.47 o 
   3  -5  13        1.77        2.07      1.89 o 
   4  -5  13       34.56       28.03      2.75 o 
   5  -5  13       59.65       60.36      3.57 o 
   6  -5  13       64.10       68.82      3.56 o 
   7  -5  13       26.70       23.91      2.55 o 
   8  -5  13        6.61       12.08      3.09 o 
  -3  -4  13        4.56        2.73      2.00 o 
  -2  -4  13        5.59        7.06      2.06 o 
  -1  -4  13      150.76      157.12      5.21 o 
   0  -4  13       75.89       74.11      3.67 o 
   1  -4  13       11.80        9.19      2.15 o 
   2  -4  13       65.02       71.38      3.68 o 
   3  -4  13      238.77      252.75      7.39 o 
   4  -4  13      180.52      190.74      5.78 o 
   5  -4  13      125.59      130.43      4.56 o 
   6  -4  13        1.39        0.49      1.60 o 
   7  -4  13       53.17       56.93      5.67 o 
   8  -4  13       70.43       89.72      5.79 o 
   9  -4  13       48.52       51.45      4.67 o 
  -4  -3  13        9.07        8.60      1.86 o 
  -3  -3  13      117.01      118.82      4.70 o 
  -2  -3  13      182.73      171.89      5.28 o 
  -1  -3  13       46.46       45.34      3.16 o 
   0  -3  13       34.90       26.33      2.56 o 
   1  -3  13      227.04      238.87      6.14 o 
   2  -3  13      253.06      268.72     10.59 o 
   3  -3  13       78.87       67.36      3.46 o 
   4  -3  13       17.89       10.77      2.14 o 
   5  -3  13       90.91       89.11      3.76 o 
   6  -3  13      161.56      151.12      4.74 o 
   7  -3  13       80.39       84.88      3.75 o 
   8  -3  13       15.79       21.24      2.29 o 
   9  -3  13        0.09       -2.18      2.11 o 
  10  -3  13       32.76       25.88      3.62 o 
  -5  -2  13       61.47       76.22      3.29 o 
  -4  -2  13      113.31      110.52      3.66 o 
  -3  -2  13       78.86       76.60      6.16 o 
  -2  -2  13        0.14       -2.25      1.50 o 
  -1  -2  13       98.69       84.08      3.76 o 
   0  -2  13      170.87      170.40      5.08 o 
   1  -2  13      139.29      124.22      4.24 o 
   2  -2  13        3.63        0.17      1.56 o 
   3  -2  13       11.03       12.40      2.10 o 
   4  -2  13      269.29      263.42      6.40 o 
   5  -2  13      125.44      132.25      4.53 o 
   6  -2  13       21.16       17.90      2.39 o 
   7  -2  13       22.11       20.30      2.21 o 
   8  -2  13       25.87       27.54      2.43 o 
   9  -2  13       53.56       69.46      5.20 o 
  10  -2  13        2.84       -1.05      2.21 o 
  -5  -1  13       12.46       10.73      1.79 o 
  -4  -1  13        5.09        4.26      1.63 o 
  -3  -1  13       44.76       45.21      3.17 o 
  -2  -1  13      119.80      110.36      6.37 o 
  -1  -1  13      113.35      112.23      7.16 o 
   0  -1  13       36.61       25.74      3.37 o 
   1  -1  13       16.20       13.36      2.07 o 
   2  -1  13       69.60       72.12      3.39 o 
   3  -1  13      212.15      207.30      5.43 o 
   4  -1  13        9.47        7.30      1.81 o 
   5  -1  13       87.85       93.69      3.81 o 
   6  -1  13      169.28      188.80      5.16 o 
   7  -1  13      112.14      126.38      4.29 o 
   8  -1  13       14.11       13.84      2.08 o 
   9  -1  13       11.90       14.89      3.02 o 
  10  -1  13       43.30       32.34      3.72 o 
  11  -1  13       26.50       20.23      3.34 o 
  -5   0  13        4.48        1.79      2.77 o 
  -4   0  13       86.82       93.27      3.29 o 
  -3   0  13       16.70       16.38      2.25 o 
  -2   0  13        2.07        0.33      1.64 o 
  -1   0  13       79.91       73.80      3.63 o 
   0   0  13      196.23      181.98      5.10 o 
   1   0  13      305.46      296.17      6.69 o 
   2   0  13        5.95        3.34      1.51 o 
   3   0  13       17.73       20.18      2.21 o 
   4   0  13      206.12      231.79      5.65 o 
   5   0  13       79.10       85.32      3.74 o 
   6   0  13       98.32       73.65      3.43 o 
   7   0  13        8.68       10.36      1.98 o 
   8   0  13       78.54       89.47      3.74 o 
   9   0  13      137.08      159.95      4.71 o 
  10   0  13       17.67       21.04      3.27 o 
  11   0  13        0.17        0.67      2.49 o 
  -5   1  13       67.29       82.74      5.97 o 
  -4   1  13        1.24        0.19      1.41 o 
  -3   1  13      126.70      130.59      3.73 o 
  -2   1  13      256.85      267.53      6.29 o 
  -1   1  13      149.32      156.37      4.84 o 
   0   1  13       80.32       97.08      3.90 o 
   1   1  13       70.98       64.39      3.85 o 
   2   1  13      123.47      127.86      6.29 o 
   3   1  13      192.79      196.40      5.14 o 
   4   1  13        0.37       -1.84      1.50 o 
   5   1  13        8.62        3.97      1.68 o 
   6   1  13        9.69        0.26      1.81 o 
   7   1  13      256.10      248.70     13.40 o 
   8   1  13      100.89      106.26      5.37 o 
   9   1  13        0.47       -1.14      1.51 o 
  10   1  13       44.79       57.45      4.95 o 
  11   1  13       74.40       76.84      5.58 o 
  -5   2  13       12.93       15.03      3.23 o 
  -4   2  13      123.50      115.09      3.51 o 
  -3   2  13       40.90       49.90      2.61 o 
  -2   2  13       28.64       30.66      3.00 o 
  -1   2  13       78.61       64.79      3.26 o 
   0   2  13      260.07      250.97      6.09 o 
   1   2  13      388.74      394.18     10.83 o 
   2   2  13      128.04      127.07      4.13 o 
   3   2  13        0.05       -1.38      1.49 o 
   4   2  13      210.57      210.00      5.47 o 
   5   2  13      100.58       92.37      7.41 o 
   6   2  13      302.11      323.84      7.02 o 
   7   2  13        3.87        2.35      2.35 o 
   8   2  13       26.45       28.66      3.30 o 
   9   2  13      124.87      146.06      5.88 o 
  10   2  13       94.12      102.09      5.79 o 
  11   2  13        4.32        3.58      2.39 o 
  -5   3  13      127.84      150.44      7.34 o 
  -4   3  13       31.54       39.31      2.45 o 
  -3   3  13        7.44        8.24      1.55 o 
  -2   3  13       82.10       75.91      3.62 o 
  -1   3  13      191.35      203.78      5.37 o 
   0   3  13      147.07      142.02      4.50 o 
   1   3  13        0.12       -1.91      1.46 o 
   2   3  13      144.95      125.22      4.20 o 
   3   3  13      224.10      214.63      5.50 o 
   4   3  13      143.00      138.05      4.32 o 
   5   3  13        2.31        0.88      2.28 o 
   6   3  13      175.09      173.65      6.92 o 
   7   3  13      167.67      157.50      6.53 o 
   8   3  13       72.94       46.25      3.83 o 
   9   3  13        9.27        4.62      1.64 o 
  10   3  13       11.15       11.45      2.74 o 
  11   3  13       32.70       27.88      3.51 o 
  -5   4  13        0.03        0.35      2.77 o 
  -4   4  13       38.03       26.27      3.58 o 
  -3   4  13       73.43       74.12      3.63 o 
  -2   4  13      164.59      165.66      5.34 o 
  -1   4  13       24.85       15.40      2.05 o 
   0   4  13       40.25       32.60      2.57 o 
   1   4  13      230.06      220.16      5.66 o 
   2   4  13       32.63       35.92      3.97 o 
   3   4  13       10.64        8.64      2.42 o 
   4   4  13       62.28       62.26      4.64 o 
   5   4  13      189.72      212.88      7.62 o 
   6   4  13      174.83      179.90      7.02 o 
   7   4  13       21.81       23.39      3.20 o 
   8   4  13       18.00       12.12      2.81 o 
   9   4  13       62.05       46.43      2.89 o 
  10   4  13      118.11      128.64      7.39 o 
  11   4  13       19.57       19.60      2.98 o 
  -5   5  13       44.56       59.28      5.37 o 
  -4   5  13       43.28       67.57      5.41 o 
  -3   5  13       28.72       41.80      8.39 o 
  -2   5  13       76.79       59.77      3.31 o 
  -1   5  13       44.29       44.67      4.07 o 
   0   5  13       60.52       68.93      4.42 o 
   1   5  13        2.52       -0.39      2.07 o 
   2   5  13      125.30      127.26      6.11 o 
   3   5  13      152.61      148.09      6.50 o 
   4   5  13      260.93      261.69      8.67 o 
   5   5  13       16.28       17.38      2.88 o 
   6   5  13       10.67        4.14      2.32 o 
   7   5  13       92.61       85.09      5.23 o 
   8   5  13      160.47      150.13      6.64 o 
   9   5  13       86.26      107.54      3.92 o 
  10   5  13        0.07        0.72      1.57 o 
  11   5  13       38.30       47.02      4.04 o 
  -5   6  13        0.22        3.41      2.81 o 
  -4   6  13       30.23       21.21      3.37 o 
  -3   6  13      106.05      109.91      5.99 o 
  -2   6  13       80.32       90.73      5.48 o 
  -1   6  13       33.35       44.30      2.92 o 
   0   6  13       28.46       22.86      3.30 o 
   1   6  13      208.04      181.84      7.06 o 
   2   6  13      229.26      224.68      7.94 o 
   3   6  13      139.33      127.97      6.01 o 
   4   6  13       21.29       12.12      2.77 o 
   5   6  13      160.57      159.47      6.60 o 
   6   6  13       98.41      107.42      5.55 o 
   7   6  13       91.43      104.93      5.79 o 
   8   6  13        1.23       -0.04      2.14 o 
   9   6  13        4.85        5.62      2.63 o 
  10   6  13       43.43       32.59      3.93 o 
  -4   7  13       54.55       78.10      5.62 o 
  -3   7  13        2.30        7.13      1.81 o 
  -2   7  13        0.09        1.20      1.69 o 
  -1   7  13      117.98      110.71      7.64 o 
   0   7  13      108.47      111.00      4.78 o 
   1   7  13      138.12      161.99      6.99 o 
   2   7  13        1.04        2.63      2.60 o 
   3   7  13      109.63       78.98      5.02 o 
   4   7  13      166.82      149.14      6.64 o 
   5   7  13       78.79       82.81      5.06 o 
   6   7  13        2.23        1.30      2.42 o 
   7   7  13       12.14       10.08      2.74 o 
   8   7  13       41.09       43.02      4.46 o 
   9   7  13       10.47        9.62      2.91 o 
  10   7  13        8.25        7.48      2.98 o 
  -3   8  13       10.75        9.13      2.70 o 
  -2   8  13       62.52       78.67      5.62 o 
  -1   8  13       38.99       65.38      3.76 o 
   0   8  13        1.75       -3.22      2.46 o 
   1   8  13        1.29       -3.11      2.07 o 
   2   8  13       83.52       81.96      5.13 o 
   3   8  13       31.83       31.54      3.90 o 
   4   8  13       28.37       34.24      4.04 o 
   5   8  13       32.36       31.50      3.86 o 
   6   8  13       60.64       62.96      5.02 o 
   7   8  13       73.95       72.13      5.23 o 
   8   8  13        1.87        8.29      3.09 o 
   9   8  13        7.93        2.98      2.81 o 
  -3   9  13        0.75        2.53      2.49 o 
  -2   9  13        2.32        6.02      2.32 o 
  -1   9  13       68.14       65.35      4.78 o 
   0   9  13       36.15       51.48      4.67 o 
   1   9  13       35.08       40.53      4.14 o 
   2   9  13        0.72        0.07      2.53 o 
   3   9  13       18.66       11.03      2.91 o 
   4   9  13       19.97        9.45      2.98 o 
   5   9  13      104.86       94.99      5.72 o 
   6   9  13        6.51        7.97      2.91 o 
   7   9  13        1.24        1.26      2.60 o 
   8   9  13       63.34       75.68      5.79 o 
   9   9  13       23.83       30.52      4.32 o 
  -1  10  13       35.17       47.13      4.71 o 
   0  10  13        1.01       -0.70      2.60 o 
   1  10  13        0.59        2.67      2.70 o 
   2  10  13       91.54       88.78      5.55 o 
   3  10  13        2.15        7.16      2.95 o 
   4  10  13       14.16       17.14      3.37 o 
   5  10  13        4.41       -0.46      2.42 o 
   6  10  13       18.92       15.66      3.34 o 
   7  10  13       38.57       57.21      5.51 o 
   0  11  13        9.00        6.92      2.98 o 
   1  11  13       42.01       54.57      5.23 o 
   2  11  13        5.58       20.26      3.51 o 
   3  11  13       11.52        5.34      2.74 o 
   4  11  13        8.66        9.59      3.16 o 
   5  11  13       43.88       56.05      5.51 o 
   6  11  13        0.67        4.95      3.23 o 
   1  -6  14       98.21      102.46      6.08 o 
   2  -6  14       90.63       99.81      6.36 o 
   3  -6  14       28.75       24.24      2.86 o 
   4  -6  14        3.33        1.88      2.01 o 
   5  -6  14       30.29       33.94      3.07 o 
  -1  -5  14       42.36       44.90      3.61 o 
   0  -5  14      142.83      156.05      5.53 o 
   1  -5  14       69.03       71.98      3.95 o 
   2  -5  14        0.06        0.20      2.00 o 
   3  -5  14       55.87       56.40      5.04 o 
   4  -5  14       84.22       91.59      4.20 o 
   5  -5  14       30.26       30.49      2.93 o 
   6  -5  14        0.51       -1.92      1.76 o 
   7  -5  14       12.88       14.26      2.42 o 
  -2  -4  14       43.69       34.09      3.07 o 
  -1  -4  14       50.51       48.83      3.44 o 
   0  -4  14        0.02       -1.85      1.84 o 
   1  -4  14       52.35       57.70      3.51 o 
   2  -4  14       94.77      101.78      4.29 o 
   3  -4  14      126.92      120.81      5.62 o 
   4  -4  14        6.51        5.55      2.01 o 
   5  -4  14       16.14       13.63      2.25 o 
   6  -4  14       72.05       74.10      3.87 o 
   7  -4  14       53.04       56.10      3.52 o 
   8  -4  14        6.82        9.17      2.03 o 
  -3  -3  14       27.96       23.53      2.73 o 
  -2  -3  14        1.21       -2.78      1.90 o 
  -1  -3  14       31.83       32.07      2.93 o 
   0  -3  14       66.87       64.08      3.59 o 
   1  -3  14       43.26       41.27      3.81 o 
   2  -3  14        6.70        3.92      1.93 o 
   3  -3  14       34.51       28.60      2.78 o 
   4  -3  14      119.63      121.31      4.59 o 
   5  -3  14      120.64      129.27      4.76 o 
   6  -3  14       28.74       26.19      2.61 o 
   7  -3  14       11.46       10.25      2.11 o 
   8  -3  14       69.58       82.91      3.92 o 
   9  -3  14       54.08       59.03      5.02 o 
  -3  -2  14       30.39       32.40      2.98 o 
  -2  -2  14       99.22      100.41      4.33 o 
  -1  -2  14       67.65       56.70      3.56 o 
   0  -2  14       11.93        8.13      2.10 o 
   1  -2  14       30.42       35.10      2.95 o 
   2  -2  14      242.07      251.02      6.40 o 
   3  -2  14      243.34      267.07      7.25 o 
   4  -2  14       39.50       39.87      3.14 o 
   5  -2  14        0.67       -2.31      2.49 o 
   6  -2  14       55.37       65.14      3.55 o 
   7  -2  14       71.82       82.86      3.73 o 
   8  -2  14        6.89        5.29      1.87 o 
   9  -2  14        1.23        3.06      2.60 o 
  10  -2  14       31.15       28.09      3.90 o 
  -4  -1  14       80.32       80.48      3.37 o 
  -3  -1  14       80.27       89.33      4.10 o 
  -2  -1  14       16.63       16.94      2.41 o 
  -1  -1  14       23.65       19.17      2.43 o 
   0  -1  14       75.24       75.32      4.07 o 
   1  -1  14      216.95      217.13      5.87 o 
   2  -1  14       58.64       55.39      3.30 o 
   3  -1  14       25.81       19.57      2.38 o 
   4  -1  14      206.01      208.78      5.72 o 
   5  -1  14      176.19      161.43      5.18 o 
   6  -1  14       37.15       35.45      2.87 o 
   7  -1  14        0.29       -1.84      1.71 o 
   8  -1  14       29.46       22.40      3.04 o 
   9  -1  14       59.06       63.00      4.85 o 
  10  -1  14       26.53       26.51      3.72 o 
  -4   0  14        0.88       -0.13      1.51 o 
  -3   0  14       29.03       22.93      2.13 o 
  -2   0  14      115.73      107.26      4.19 o 
  -1   0  14      119.25      115.92      5.69 o 
   0   0  14      110.39      106.85      4.17 o 
   1   0  14        8.43        4.08      1.90 o 
   2   0  14       71.20       68.27      3.51 o 
   3   0  14      208.97      202.35      5.60 o 
   4   0  14      176.96      163.14      5.00 o 
   5   0  14        5.05        1.24      1.97 o 
   6   0  14       71.57       58.67      3.44 o 
   7   0  14      132.60      143.24      4.70 o 
   8   0  14       45.89       58.66      5.11 o 
   9   0  14        1.98        1.48      1.68 o 
  10   0  14       16.90       15.59      3.23 o 
  -4   1  14       56.72       54.24      2.87 o 
  -3   1  14       55.91       60.36      3.95 o 
  -2   1  14       50.11       58.08      3.43 o 
  -1   1  14        0.09       -0.91      1.71 o 
   0   1  14       21.27       17.82      2.41 o 
   1   1  14      176.67      175.52      9.48 o 
   2   1  14       77.01       63.50      3.26 o 
   3   1  14        9.93        6.54      1.90 o 
   4   1  14       67.62       59.43      4.86 o 
   5   1  14      332.23      345.57     10.90 o 
   6   1  14      106.69      127.44      4.65 o 
   7   1  14       19.14       12.04      2.22 o 
   8   1  14       45.75       48.15      4.57 o 
   9   1  14       80.30       95.97      5.51 o 
  10   1  14       62.36       68.30      5.34 o 
  11   1  14        4.79        3.83      2.60 o 
  -4   2  14       15.18       20.28      2.07 o 
  -3   2  14        5.23        3.81      1.60 o 
  -2   2  14       28.82       25.47      2.56 o 
  -1   2  14      179.42      170.92      5.07 o 
   0   2  14      105.91      109.71      4.41 o 
   1   2  14        1.42       -2.51      1.67 o 
   2   2  14       51.92       41.93      4.55 o 
   3   2  14      120.36      119.68      4.26 o 
   4   2  14      182.63      186.83      5.25 o 
   5   2  14        7.08        5.10      2.70 o 
   6   2  14       41.16       43.27      3.15 o 
   7   2  14      283.88      307.80      9.73 o 
   8   2  14      143.77      138.36      6.46 o 
   9   2  14       47.20       45.09      4.42 o 
  10   2  14        0.00        2.25      2.53 o 
  11   2  14       42.46       35.71      4.04 o 
  -4   3  14       29.86       26.25      3.21 o 
  -3   3  14       36.21       43.04      2.55 o 
  -2   3  14      104.07      107.97      4.27 o 
  -1   3  14        0.76       -1.39      1.76 o 
   0   3  14      114.68       99.79      4.15 o 
   1   3  14      273.12      264.05      6.44 o 
   2   3  14      183.80      192.17      5.48 o 
   3   3  14       23.30       21.77      2.29 o 
   4   3  14       23.70       18.61      2.25 o 
   5   3  14      152.24      130.11      6.04 o 
   6   3  14      332.86      322.55      9.97 o 
   7   3  14      102.14      110.62      6.01 o 
   8   3  14        0.80        4.25      2.46 o 
   9   3  14       33.23       29.08      3.62 o 
  10   3  14      109.69      139.24      6.78 o 
  11   3  14       23.37       25.78      3.69 o 
  -4   4  14       49.03       65.46      5.23 o 
  -3   4  14       16.35       20.20      2.63 o 
  -2   4  14        9.09        4.48      1.52 o 
  -1   4  14      112.51      109.15      4.20 o 
   0   4  14      136.92      154.41      5.00 o 
   1   4  14       87.28       97.99      4.01 o 
   2   4  14        1.28       -1.69      2.28 o 
   3   4  14       87.51       79.15      5.13 o 
   4   4  14      176.27      177.20      7.16 o 
   5   4  14      139.49      135.06      6.15 o 
   6   4  14        1.00        1.93      2.39 o 
   7   4  14       58.79       51.13      4.64 o 
   8   4  14      178.93      182.01      7.20 o 
   9   4  14       69.54       85.79      5.41 o 
  10   4  14        2.04        1.83      1.68 o 
  -4   5  14        4.10       -0.32      2.60 o 
  -3   5  14       30.84       22.92      2.46 o 
  -2   5  14      106.70      108.28      4.29 o 
  -1   5  14       36.42       47.86      4.46 o 
   0   5  14        0.24        0.42      2.18 o 
   1   5  14       61.06       52.71      4.67 o 
   2   5  14      274.56      254.67      8.81 o 
   3   5  14       65.53       73.08      4.88 o 
   4   5  14       12.92       11.48      2.77 o 
   5   5  14       39.08       35.36      3.93 o 
   6   5  14       59.22       57.70      4.39 o 
   7   5  14       61.60       63.84      4.88 o 
   8   5  14        8.24        5.55      2.53 o 
   9   5  14        6.65        8.75      1.86 o 
  10   5  14       40.36       39.41      2.91 o 
  -3   6  14       16.34       17.02      2.30 o 
  -2   6  14        1.44        3.09      1.80 o 
  -1   6  14       24.30       14.30      2.23 o 
   0   6  14       60.39       54.12      4.32 o 
   1   6  14       60.36       65.07      5.02 o 
   2   6  14        1.12       -2.39      2.46 o 
   3   6  14       66.96       54.40      4.53 o 
   4   6  14      125.23      115.78      6.01 o 
   5   6  14       98.36      112.23      6.01 o 
   6   6  14        0.03       -0.81      2.11 o 
   7   6  14        1.26       -1.33      2.32 o 
   8   6  14       33.44       28.30      3.65 o 
   9   6  14       44.67       44.91      4.60 o 
  10   6  14       19.05       16.19      3.34 o 
  -3   7  14       17.40       15.63      3.20 o 
  -2   7  14       26.07       26.46      2.52 o 
  -1   7  14       43.66       60.95      3.38 o 
   0   7  14        0.00       -1.06      1.71 o 
   1   7  14       21.47       14.47      3.02 o 
   2   7  14      196.84      192.69      7.80 o 
   3   7  14      107.75      117.64      6.32 o 
   4   7  14       37.49       38.70      4.21 o 
   5   7  14        9.08        7.27      2.88 o 
   6   7  14       69.14       72.27      4.95 o 
   7   7  14       29.92       23.14      3.69 o 
   8   7  14       20.35       27.43      3.69 o 
   9   7  14        8.74        4.21      2.63 o 
  -2   8  14        1.18        0.63      1.81 o 
  -1   8  14       11.68       10.03      2.10 o 
   0   8  14       26.27       25.75      3.20 o 
   1   8  14       56.22       59.59      4.99 o 
   2   8  14       32.09       38.28      4.25 o 
   3   8  14       18.10       10.36      3.06 o 
   4   8  14       28.41       21.35      3.58 o 
   5   8  14      134.48      138.61      6.92 o 
   6   8  14        3.52        6.36      2.81 o 
   7   8  14        0.73        4.00      2.91 o 
   8   8  14       70.45       64.90      5.16 o 
   9   8  14       19.65       23.25      3.72 o 
  -1   9  14       28.75       34.63      4.11 o 
   0   9  14        5.56        7.69      3.09 o 
   1   9  14        1.06       -0.70      2.35 o 
   2   9  14       43.20       34.03      4.11 o 
   3   9  14       30.36       40.67      4.32 o 
   4   9  14       18.84       20.23      3.48 o 
   5   9  14        0.14        3.51      2.67 o 
   6   9  14       24.26       26.65      3.86 o 
   7   9  14       45.01       56.40      5.37 o 
   8   9  14       33.84       53.06      5.55 o 
   0  10  14       23.08       19.10      3.62 o 
   1  10  14       16.83       19.17      3.69 o 
   2  10  14       28.52       46.04      4.57 o 
   3  10  14        3.81        3.48      2.88 o 
   4  10  14        8.92        2.91      2.95 o 
   5  10  14       35.91       32.27      4.35 o 
   6  10  14       11.58       19.81      3.86 o 
   2  -5  15       35.09       35.80      3.24 o 
   3  -5  15       71.80       76.78      4.20 o 
   4  -5  15        4.38        3.85      2.11 o 
   5  -5  15        3.40        1.79      2.05 o 
   0  -4  15       54.72       58.32      4.00 o 
   1  -4  15       55.83       61.46      3.86 o 
   2  -4  15       46.37       39.93      3.30 o 
   3  -4  15        2.62        1.17      2.00 o 
   4  -4  15       39.11       43.19      3.29 o 
   5  -4  15       64.14       76.51      5.71 o 
   6  -4  15       31.29       37.09      3.12 o 
   7  -4  15        0.59        1.63      1.96 o 
  -1  -3  15       67.93       69.57      3.93 o 
   0  -3  15       15.31       20.33      2.67 o 
   1  -3  15        2.79        2.18      1.99 o 
   2  -3  15       57.72       49.53      6.34 o 
   3  -3  15       80.68       85.05      4.01 o 
   4  -3  15       40.12       35.41      3.03 o 
   5  -3  15       11.22        5.00      2.32 o 
   6  -3  15       12.79        9.36      2.16 o 
   7  -3  15       67.23       61.44      3.50 o 
   8  -3  15       40.27       47.17      3.45 o 
  -2  -2  15       20.71       23.31      2.74 o 
  -1  -2  15        3.12        2.99      2.14 o 
   0  -2  15       71.95       71.45      5.00 o 
   1  -2  15       88.43       87.01      4.62 o 
   2  -2  15       54.91       44.35      3.35 o 
   3  -2  15        0.09       -0.76      1.78 o 
   4  -2  15        0.68        0.51      2.30 o 
   5  -2  15       42.78       34.44      2.98 o 
   6  -2  15       37.97       32.78      2.93 o 
   7  -2  15        7.43        6.66      2.12 o 
   8  -2  15       15.44       16.35      2.36 o 
   9  -2  15       31.25       34.24      4.11 o 
  -2  -1  15       34.20       34.59      3.04 o 
  -1  -1  15       87.91       93.00      4.39 o 
   0  -1  15       36.51       38.79      3.10 o 
   1  -1  15        8.93        4.27      2.04 o 
   2  -1  15       48.77       50.41      3.31 o 
   3  -1  15       68.05       68.00      3.60 o 
   4  -1  15      116.61      117.78      4.58 o 
   5  -1  15        9.10       10.84      2.32 o 
   6  -1  15       30.53       18.60      2.48 o 
   7  -1  15       49.43       63.26      3.56 o 
   8  -1  15       31.56       35.31      5.86 o 
   9  -1  15       13.02        7.44      2.88 o 
  -3   0  15       31.96       30.80      2.43 o 
  -2   0  15       23.47       27.98      2.76 o 
  -1   0  15        1.85        3.80      2.30 o 
   0   0  15       30.07       29.26      2.72 o 
   1   0  15      141.31      140.23      4.83 o 
   2   0  15      104.10      115.10      4.53 o 
   3   0  15       31.65       30.50      2.71 o 
   4   0  15       21.92       26.43      5.93 o 
   5   0  15      345.19      365.26      8.15 o 
   6   0  15      122.57      125.72      6.32 o 
   7   0  15       31.65       24.49      2.69 o 
   8   0  15       10.32       10.79      2.22 o 
   9   0  15       30.41       30.24      3.79 o 
  10   0  15       45.87       53.69      5.23 o 
  -3   1  15        0.01       -1.53      1.57 o 
  -2   1  15       35.47       29.60      2.91 o 
  -1   1  15      116.22      112.36      8.53 o 
   0   1  15      120.35      132.30      4.84 o 
   1   1  15       42.32       49.77      6.50 o 
   2   1  15        6.46        1.24      1.77 o 
   3   1  15       83.81       88.48      4.07 o 
   4   1  15      220.76      215.06      5.89 o 
   5   1  15       81.27       76.42      3.89 o 
   6   1  15        9.28        5.72      2.12 o 
   7   1  15       54.19       50.54      5.90 o 
   8   1  15       88.72       75.01      5.37 o 
   9   1  15       41.87       43.26      4.60 o 
  10   1  15        1.98        4.25      2.84 o 
  -3   2  15       81.70       87.48      3.50 o 
  -2   2  15       60.71       71.03      3.80 o 
  -1   2  15       48.81       52.17      3.51 o 
   0   2  15        2.52       -1.19      1.79 o 
   1   2  15       24.78       16.32      2.56 o 
   2   2  15       83.85       89.24      4.01 o 
   3   2  15       37.61       34.63      5.23 o 
   4   2  15        2.18       -0.70      1.73 o 
   5   2  15       46.27       35.71      3.11 o 
   6   2  15       99.17      101.34      4.21 o 
   7   2  15      182.13      200.90      7.97 o 
   8   2  15       20.01       23.56      3.69 o 
   9   2  15       21.72       22.62      3.48 o 
  10   2  15       58.99       73.96      5.62 o 
  -3   3  15        7.80       12.79      1.88 o 
  -2   3  15       11.06       12.95      1.86 o 
  -1   3  15       43.91       40.62      3.03 o 
   0   3  15       42.33       40.58      3.06 o 
   1   3  15       58.81       51.95      3.38 o 
   2   3  15        0.54       -1.58      2.37 o 
   3   3  15       63.24       59.54      3.43 o 
   4   3  15       84.75       77.59      4.41 o 
   5   3  15       56.75       60.30      4.88 o 
   6   3  15       29.30       27.25      3.76 o 
   7   3  15       20.53       25.25      3.55 o 
   8   3  15       81.04      111.78      6.18 o 
   9   3  15       69.70       78.63      5.34 o 
  10   3  15       14.19       11.92      2.13 o 
  -3   4  15        9.42        6.94      2.15 o 
  -2   4  15       67.45       70.53      3.81 o 
  -1   4  15       22.45       25.63      2.66 o 
   0   4  15        0.17       -1.65      1.73 o 
   1   4  15       18.94       13.81      2.74 o 
   2   4  15      184.04      175.30      7.52 o 
   3   4  15       54.55       53.31      4.49 o 
   4   4  15       16.44       15.49      3.06 o 
   5   4  15       10.82        8.74      2.91 o 
   6   4  15      106.09      116.87      6.15 o 
   7   4  15       61.53       66.02      4.74 o 
   8   4  15       49.74       49.44      4.39 o 
   9   4  15        0.13        1.93      2.63 o 
  10   4  15       14.19       11.67      2.03 o 
  -3   5  15       23.91       26.53      2.64 o 
  -2   5  15        0.33       -0.39      1.87 o 
  -1   5  15       40.26       30.48      3.90 o 
   0   5  15       61.49       69.08      5.13 o 
   1   5  15       78.54       88.71      5.44 o 
   2   5  15       14.29       21.95      3.58 o 
   3   5  15        2.74       -2.04      2.49 o 
   4   5  15       34.86       30.66      3.93 o 
   5   5  15      116.93      128.11      6.46 o 
   6   5  15       20.82       16.08      3.16 o 
   7   5  15        5.14        6.32      2.81 o 
   8   5  15       26.40       23.18      3.65 o 
   9   5  15       39.75       52.01      4.85 o 
  -2   6  15       59.28       69.40      5.21 o 
  -1   6  15       33.80       47.19      3.65 o 
   0   6  15        8.92       10.43      2.91 o 
   1   6  15        7.61        1.40      2.67 o 
   2   6  15       54.13       45.90      4.39 o 
   3   6  15       65.86       68.76      4.99 o 
   4   6  15       57.05       56.33      4.67 o 
   5   6  15        0.04       -1.69      2.49 o 
   6   6  15       24.83       16.82      3.16 o 
   7   6  15       30.83       26.30      3.76 o 
   8   6  15       31.44       33.99      4.04 o 
   9   6  15        0.00        0.70      2.60 o 
  -2   7  15        0.32        0.88      1.87 o 
  -1   7  15        0.14       -1.91      1.79 o 
   0   7  15       54.00       47.95      3.93 o 
   1   7  15       55.14       56.40      4.99 o 
   2   7  15       23.36       30.55      3.90 o 
   3   7  15        0.14       -0.74      2.42 o 
   4   7  15       31.48       15.24      3.23 o 
   5   7  15       46.25       44.67      4.39 o 
   6   7  15       19.48       23.88      3.76 o 
   7   7  15        0.24        1.90      2.56 o 
   8   7  15        7.66        2.07      2.77 o 
  -1   8  15       18.61       18.29      2.37 o 
   0   8  15       22.99       39.49      6.02 o 
   1   8  15        0.29       -1.65      2.53 o 
   2   8  15        6.32        5.51      2.98 o 
   3   8  15       84.20       98.75      5.90 o 
   4   8  15       12.16       15.84      3.34 o 
   5   8  15        2.88        7.48      2.88 o 
   6   8  15       24.65       25.18      3.90 o 
   7   8  15       17.78       15.52      3.58 o 
   8   8  15       30.55       35.33      4.35 o 
   1   9  15        8.88       16.75      3.44 o 
   2   9  15       24.38       31.39      4.18 o 
   3   9  15        0.13        3.62      2.95 o 
   4   9  15       10.40       13.17      3.34 o 
   5   9  15       40.67       38.80      4.53 o 
   6   9  15       27.46       35.82      4.32 o 
   1  -3  16       45.10       52.57      3.88 o 
   2  -3  16       22.67       20.68      2.75 o 
   3  -3  16        0.68        0.04      1.95 o 
   4  -3  16        7.17        4.62      2.18 o 
   5  -3  16       33.90       33.49      3.25 o 
   6  -3  16       38.68       42.96      3.29 o 
   0  -2  16       69.51       80.60      4.79 o 
   1  -2  16        9.38       10.73      2.47 o 
   2  -2  16       11.85        5.85      2.22 o 
   3  -2  16       50.74       52.37      3.49 o 
   4  -2  16       63.08       68.61      3.79 o 
   5  -2  16       22.17       24.38      2.83 o 
   6  -2  16        0.09       -0.92      1.92 o 
   7  -2  16       25.77       30.05      2.96 o 
  -1  -1  16       27.67       30.87      3.05 o 
   0  -1  16        7.04        5.50      2.63 o 
   1  -1  16       48.80       43.05      3.33 o 
   2  -1  16      112.52      126.51      5.16 o 
   3  -1  16       28.39       28.56      2.93 o 
   4  -1  16        2.13       -0.38      1.90 o 
   5  -1  16       21.68       23.20      2.72 o 
   6  -1  16       34.70       33.50      2.97 o 
   7  -1  16       10.05        6.44      4.42 o 
   8  -1  16        0.54       -2.64      1.76 o 
  -1   0  16       33.06       32.33      3.00 o 
   0   0  16       43.33       46.74      3.62 o 
   1   0  16       54.01       57.59      3.57 o 
   2   0  16        0.05        0.87      1.93 o 
   3   0  16       32.52       30.85      2.88 o 
   4   0  16       49.94       44.55      3.29 o 
   5   0  16       38.82       32.83      2.97 o 
   6   0  16        6.02        5.94      2.22 o 
   7   0  16       14.48        8.35      2.27 o 
   8   0  16       41.54       41.05      3.85 o 
  -1   1  16        7.33        7.45      2.17 o 
   0   1  16        0.03        2.37      1.95 o 
   1   1  16       17.85       15.83      2.43 o 
   2   1  16       89.06       91.29      4.22 o 
   3   1  16       59.56       52.33      3.38 o 
   4   1  16       10.31       10.68      2.37 o 
   5   1  16       35.62       36.74      3.17 o 
   6   1  16       64.03       71.06      6.69 o 
   7   1  16       84.82      102.94      5.04 o 
   8   1  16       13.29       10.64      2.98 o 
   9   1  16        6.56        5.97      2.91 o 
  -2   2  16        1.40        2.15      2.07 o 
  -1   2  16       15.86       14.55      2.41 o 
   0   2  16       41.36       43.14      3.31 o 
   1   2  16       53.51       55.35      3.69 o 
   2   2  16       10.09       11.69      2.26 o 
   3   2  16       15.54       11.34      2.26 o 
   4   2  16       72.53       74.00      3.80 o 
   5   2  16       64.26       78.49      4.00 o 
   6   2  16       13.91       14.40      2.38 o 
   7   2  16        0.07       -0.25      2.67 o 
   8   2  16       26.50       28.34      3.76 o 
   9   2  16       33.98       29.01      3.86 o 
  -2   3  16       31.76       26.90      2.60 o 
  -1   3  16       56.19       57.40      3.55 o 
   0   3  16        2.86        3.53      1.92 o 
   1   3  16       17.51       10.06      2.23 o 
   2   3  16       57.70       53.21      3.50 o 
   3   3  16       62.49       62.53      3.57 o 
   4   3  16       20.79       21.45      2.67 o 
   5   3  16        2.14       -0.35      2.39 o 
   6   3  16       15.38       16.58      3.27 o 
   7   3  16       31.07       28.48      3.93 o 
   8   3  16       27.65       33.89      4.11 o 
   9   3  16        1.17        1.40      2.60 o 
  -1   4  16        3.04       -1.62      2.56 o 
   0   4  16       31.68       30.02      2.82 o 
   1   4  16       40.58       45.20      4.42 o 
   2   4  16       20.08       26.62      3.86 o 
   3   4  16        0.56        0.53      2.42 o 
   4   4  16       26.55       19.67      3.44 o 
   5   4  16       56.22       61.14      4.81 o 
   6   4  16       38.91       33.36      4.07 o 
   7   4  16        0.32        0.46      2.60 o 
   8   4  16       10.06        9.59      2.95 o 
   9   4  16       10.54       10.54      2.91 o 
  -1   5  16       23.60       22.67      2.74 o 
   0   5  16       18.93       22.23      3.79 o 
   1   5  16        2.14        0.60      2.49 o 
   2   5  16       17.66       14.19      3.20 o 
   3   5  16       43.91       42.04      4.35 o 
   4   5  16       31.99       27.85      3.76 o 
   5   5  16        7.89        7.94      2.84 o 
   6   5  16       13.24        8.95      3.06 o 
   7   5  16       41.51       49.16      4.85 o 
   8   5  16       13.79       19.60      3.58 o 
  -1   6  16        0.04       -0.60      2.00 o 
   0   6  16       34.01       25.81      3.93 o 
   1   6  16       28.90       30.87      3.97 o 
   2   6  16       13.05       23.95      3.90 o 
   3   6  16        0.20       -1.76      2.35 o 
   4   6  16       14.83        9.06      2.88 o 
   5   6  16       18.42       18.37      3.48 o 
   6   6  16       37.80       45.76      4.53 o 
   7   6  16        0.64       -1.12      2.63 o 
   8   6  16        2.13        1.33      2.88 o 
   0   7  16       28.94       50.04     11.47 o 
   1   7  16        0.44        1.16      2.81 o 
   2   7  16       14.00        5.44      2.91 o 
   3   7  16       49.15       49.66      4.78 o 
   4   7  16       14.16       13.70      3.23 o 
   5   7  16        4.22        8.88      2.95 o 
   6   7  16        7.93        3.02      2.84 o 
   7   7  16       18.68       18.58      3.72 o 
   1   8  16       34.69       45.65      3.64 o 
   2   8  16       35.14       36.21      4.35 o 
   3   8  16       13.68       19.77      3.62 o 
   4   8  16        8.74        3.41      2.81 o 
   5   8  16       15.45       12.89      3.41 o 
   6   8  16       21.58       24.86      4.07 o 
   2  -1  17        2.85        1.11      2.06 o 
   3  -1  17       13.60       12.95      2.41 o 
   4  -1  17       21.22       20.37      2.81 o 
   5  -1  17       42.60       50.94      3.61 o 
   1   0  17        2.72        0.11      2.16 o 
   2   0  17       35.52       37.59      4.28 o 
   3   0  17       30.19       26.28      2.85 o 
   4   0  17        6.34        6.75      2.33 o 
   5   0  17        7.08        4.68      2.16 o 
   6   0  17       55.91       63.78      3.85 o 
   1   1  17       45.67       42.55      3.37 o 
   2   1  17       12.22       11.62      2.42 o 
   3   1  17        0.71       -0.69      1.86 o 
   4   1  17       28.15       25.10      2.74 o 
   5   1  17       71.82       79.80      4.09 o 
   6   1  17        2.27        1.43      2.42 o 
   7   1  17        0.05       -2.14      2.02 o 
   0   2  17        8.15        8.04      2.28 o 
   1   2  17        2.76       -1.98      1.82 o 
   2   2  17       11.84        9.88      2.33 o 
   3   2  17       47.30       51.29      4.72 o 
   4   2  17       28.36       26.46      2.90 o 
   5   2  17        0.61        0.30      1.94 o 
   6   2  17        7.18        5.60      2.16 o 
   7   2  17       38.35       36.59      4.39 o 
   0   3  17       19.24       19.94      2.61 o 
   1   3  17       17.54       19.81      2.62 o 
   2   3  17       16.35       20.12      2.66 o 
   3   3  17        0.23        0.69      2.06 o 
   4   3  17       18.10       18.35      2.62 o 
   5   3  17       25.45       28.83      4.04 o 
   6   3  17       32.20       33.36      4.21 o 
   7   3  17        0.02       -1.30      2.74 o 
   1   4  17        0.40       -0.39      2.84 o 
   2   4  17       22.48       18.23      3.58 o 
   3   4  17       75.69       76.80      5.79 o 
   4   4  17       27.08       29.22      3.97 o 
   5   4  17        7.79       10.54      3.34 o 
   6   4  17        6.64        0.84      2.67 o 
   7   4  17       36.40       31.54      4.21 o 
   1   5  17       30.45       33.40      4.28 o 
   2   5  17       41.93       51.94      4.95 o 
   3   5  17        3.79        7.52      3.06 o 
   4   5  17        2.50       -2.14      2.39 o 
   5   5  17       23.54       14.92      3.44 o 
   6   5  17       48.08       64.05      5.58 o 
   7   5  17        7.97       10.01      3.34 o 
   2   6  17        2.06       -0.04      2.74 o 
   3   6  17       11.54        6.92      3.06 o 
   4   6  17       31.24       35.96      4.25 o 
   5   6  17        7.91        9.52      3.16 o 
   6   6  17        0.02        0.49      2.88 o 
                                                 
